# Supplementary material for: Flavor pleasantness processing in the ventral emotion network
Source: PLoS One. 2017 Feb 16;12(2):e0170310. doi: 10.1371/journal.pone.0170310 (PMC5312947; doi:10.1371/journal.pone.0170310)
Supplement: S1 Dataset — The data set contains the Subject ID, fMRI run number, pleasantness scores, product ID, presentation order, mean centered pleasantness score, and the IC loadings. Each data row represents a single trial. (TXT) [file pone.0170310.s001.txt]

subject	run	Pleasantness_score	product	order	Pleasantness_score_demean	IC1	IC2	IC3	IC4	IC5	IC6	IC7	IC8	IC9	IC10	IC11	IC12	IC13
s1	r1	1	fc_cap	5	-2.22222222222222	0.468838930130005	0.399386525154114	0.403202295303345	0.67170250415802	0.666829407215118	0.16987156867981	0.862775206565857	0.396948218345642	0.376804858446121	-0.624466001987457	-0.350402861833572	0.162120461463928	0.416487753391266
s1	r1	2	fc_cap	9	-1.22222222222222	-0.375052332878113	-0.587919116020203	1.31606340408325	1.12682008743286	1.14393103122711	0.761700630187988	-0.142940133810043	1.08301484584808	0.559676051139832	-0.0963881835341454	0.155289083719254	0.859416663646698	-0.619796752929688
s1	r1	5	fc_ole	2	1.77777777777778	0.656456530094147	2.16737174987793	-2.69756150245667	-1.88634192943573	-1.09616327285767	0.180989176034927	-1.61253118515015	-2.56160449981689	-1.97098112106323	0.852489829063416	-0.724784076213837	-1.471440076828	0.27433916926384
s1	r1	5	fc_ole	10	1.77777777777778	-0.481120586395264	-0.818267107009888	-0.276343882083893	-0.873559474945068	-1.51206469535828	-0.292835980653763	0.069621242582798	0.943775177001953	0.5450639128685	1.24045479297638	-0.174759656190872	-0.700178623199463	-0.450337380170822
s1	r1	2	fc_peg	4	-1.22222222222222	-0.937296569347382	-1.51167190074921	-0.0532153882086277	-0.852813959121704	-0.0728322342038155	-0.776199221611023	-0.876737892627716	0.412380009889603	1.35944926738739	-0.364363998174667	1.7762964963913	-0.205032333731651	-1.38323891162872
s1	r1	1	fc_peg	7	-2.22222222222222	0.345948874950409	-0.480868011713028	1.49630010128021	2.00421714782715	1.41680240631104	-0.0498562455177307	1.13896250724792	0.138193905353546	-0.712226450443268	-0.884665787220001	-0.338391572237015	1.47975504398346	0.345984667539597
s1	r1	2	fm_apr	6	-1.22222222222222	0.0860282182693481	0.256466597318649	1.44137072563171	1.14377546310425	1.23312127590179	-1.02105712890625	1.84538817405701	-0.0160184670239687	-0.684123575687408	-1.75460565090179	0.00470901047810912	1.10939943790436	1.34972679615021
s1	r1	4	fm_apr	11	0.777777777777778	-0.528703451156616	-0.180772393941879	-0.541526138782501	-0.997041821479797	-2.11069393157959	1.7797372341156	-1.46776485443115	-0.737869262695312	1.69215703010559	1.22269701957703	-0.42035448551178	0.667571902275085	0.543573141098022
s1	r1	6	fm_neu	1	2.77777777777778	0.940849483013153	0.629296362400055	-1.51451945304871	0.0397355258464813	-0.125153720378876	-0.234601572155952	0.248128145933151	0.181509554386139	-1.41222167015076	0.271045029163361	-0.214358255267143	-1.35513305664062	1.04768419265747
s1	r1	4	fm_neu	8	0.777777777777778	1.27091670036316	0.926784813404083	0.63269168138504	0.176896125078201	-0.0426054038107395	-0.22320893406868	1.11675953865051	0.635695815086365	0.518902659416199	0.195255801081657	-1.64009130001068	0.374048382043839	0.797961890697479
s1	r1	5	fm_van	3	1.77777777777778	-0.965551555156708	-0.539785504341125	-1.74908089637756	-1.56636154651642	-0.60590648651123	-3.08582234382629	-0.62532901763916	-1.98774707317352	-1.29506361484528	-0.0489998795092106	2.97002553939819	-2.93192720413208	-1.46477794647217
s1	r1	6	fm_van	12	2.77777777777778	-0.583666563034058	0.783972680568695	0.619325876235962	-0.0793028399348259	0.0631682649254799	1.70832681655884	-0.821593999862671	0.255558490753174	1.00922322273254	0.713959217071533	-0.623432219028473	0.271872848272324	-0.766981840133667
s1	r2	2	fc_cap	18	-1.22222222222222	-0.418872863054276	-1.59047937393188	0.772065818309784	0.128303989768028	-0.00301722204312682	0.993571698665619	0.427102506160736	1.36720383167267	-1.05167031288147	0.203508973121643	-0.115838915109634	1.04134607315063	-1.04366707801819
s1	r2	2	fc_cap	22	-1.22222222222222	-0.536939263343811	-0.579583823680878	1.34416091442108	1.80229461193085	2.27274680137634	0.610719084739685	-0.531054854393005	1.16352367401123	1.06303060054779	-0.704450607299805	0.890360593795776	1.2362459897995	-0.873630523681641
s1	r2	4	fc_ole	13	0.777777777777778	0.692318797111511	0.429638385772705	-0.824512779712677	-0.175974518060684	-0.377925932407379	0.266079872846603	-0.0533136799931526	-0.287257015705109	0.179744318127632	-0.39364418387413	-0.362186998128891	-0.234481498599052	0.62200516462326
s1	r2	1	fc_ole	21	-2.22222222222222	-0.0874322354793549	0.991224706172943	-0.305285394191742	-0.28552582859993	0.250982373952866	0.805398523807526	-0.371977806091309	-0.36590564250946	0.859806418418884	-0.0686033889651299	-0.868654787540436	0.0948615223169327	0.333994388580322
s1	r2	1	fc_peg	14	-2.22222222222222	1.29630815982819	0.720650970935822	0.535571098327637	0.514939963817596	0.225527167320251	-0.489787191152573	0.394710153341293	-0.0346451736986637	-1.04322910308838	-1.37935042381287	-0.972954273223877	-0.0390359871089458	0.437523543834686
s1	r2	1	fc_peg	24	-2.22222222222222	0.769946694374084	-0.279157549142838	0.075967088341713	-1.19708669185638	-1.11242711544037	0.0287251006811857	0.969212889671326	-0.752489447593689	1.25580835342407	0.549996614456177	-0.186636939644814	0.174395233392715	2.03438949584961
s1	r2	3	fm_apr	15	-0.222222222222222	-1.30162596702576	-0.701656639575958	-0.691766262054443	0.225240617990494	0.479451328516006	-1.61319065093994	0.266782611608505	-0.272234529256821	-0.811911165714264	1.17821550369263	-0.489542871713638	0.00802166946232319	-0.903202712535858
s1	r2	3	fm_apr	20	-0.222222222222222	-0.296493023633957	-0.66218638420105	-1.25924527645111	-0.566822171211243	-2.32847714424133	-0.327323138713837	-0.129333302378654	-0.74223393201828	-0.683933317661285	0.486261755228043	1.92870545387268	-0.638160526752472	0.0943114832043648
s1	r2	6	fm_neu	16	2.77777777777778	-0.906499087810516	0.876974940299988	0.237664416432381	0.194675132632256	0.703379392623901	-1.04312300682068	-1.62754309177399	-0.465373009443283	-1.67111754417419	1.59259164333344	0.120376124978065	-0.437275171279907	-0.542134642601013
s1	r2	3	fm_neu	23	-0.222222222222222	-0.305561780929565	-0.393163233995438	1.0850396156311	0.293704122304916	-0.293492525815964	0.79339611530304	-0.663271963596344	1.67729830741882	1.47632086277008	-1.12880265712738	0.857321679592133	0.521069467067719	-0.286552011966705
s1	r2	6	fm_van	17	2.77777777777778	1.1734436750412	0.0476791970431805	-0.13496869802475	0.85002726316452	0.151338711380959	1.0532466173172	1.3842808008194	1.15737915039062	0.951074123382568	-1.29763948917389	-1.12710058689117	-0.149577394127846	0.512547373771667
s1	r2	4	fm_van	19	0.777777777777778	0.20102721452713	-0.435945898294449	-0.344208717346191	-1.17611277103424	0.547756850719452	-0.818684935569763	1.74696958065033	-0.994699835777283	-1.38176417350769	-0.441745668649673	0.342364430427551	-0.469895571470261	-0.527726054191589
s1	r3	2	fc_cap	28	-1.22222222222222	-0.537431299686432	-0.825713872909546	1.53988647460938	0.653147637844086	1.08289778232574	0.934443950653076	-0.474617570638657	0.489985227584839	0.943042516708374	-0.703794598579407	0.658753156661987	0.523907601833344	-0.83412766456604
s1	r3	2	fc_cap	31	-1.22222222222222	0.868929505348206	1.44224190711975	0.146623030304909	-0.681127607822418	0.871445417404175	1.01808249950409	-0.121172428131104	0.176474884152412	0.962640345096588	0.262942254543304	-0.563139498233795	0.341965645551682	0.292590767145157
s1	r3	3	fc_ole	27	-0.222222222222222	1.12005603313446	1.12195265293121	-1.50905156135559	0.490860491991043	0.437384694814682	-0.323261111974716	-0.392251968383789	-1.52696073055267	-0.512440741062164	0.595046877861023	-0.489045113325119	-1.48414969444275	0.781690299510956
s1	r3	5	fc_ole	36	1.77777777777778	-2.84643769264221	-0.164857476949692	0.913643479347229	1.7938791513443	-0.336764603853226	0.78973114490509	-2.84232687950134	-0.0242286343127489	0.0577986501157284	2.0988335609436	-1.92119002342224	2.57380557060242	-1.40119481086731
s1	r3	1	fc_peg	30	-2.22222222222222	2.23547387123108	0.117882385849953	-1.09593045711517	-2.19462943077087	-1.96824967861176	-0.271392196416855	1.24454438686371	0.385806828737259	-1.13638150691986	-1.90555417537689	0.460141658782959	-0.47504460811615	2.12209868431091
s1	r3	1	fc_peg	35	-2.22222222222222	-1.74614071846008	-2.56493973731995	-0.135741218924522	0.759509027004242	-0.597327649593353	-1.65529143810272	0.50909435749054	1.79520189762115	0.95630669593811	1.95368909835815	1.25903820991516	-0.341975331306458	-1.86509692668915
s1	r3	5	fm_apr	26	1.77777777777778	1.02538406848907	1.33876407146454	-0.404319107532501	-0.917793154716492	-0.0094551695510745	-0.406251281499863	0.270963251590729	-1.75252282619476	-0.653037309646606	-1.77860832214355	0.444234281778336	-1.54448652267456	1.91347599029541
s1	r3	2	fm_apr	34	-1.22222222222222	-1.18224263191223	-0.0927753373980522	0.676138997077942	0.357541561126709	0.8093141913414	-1.06660330295563	0.956321358680725	0.0271588973701	-0.415440261363983	-0.0698678568005562	-0.0592748932540417	1.08139193058014	-1.07683408260345
s1	r3	4	fm_neu	29	0.777777777777778	0.78716379404068	0.590157628059387	0.181223645806313	-0.499406576156616	-0.18916942179203	1.0341933965683	-0.35607522726059	-0.829997360706329	0.327855139970779	0.0304760430008173	-0.159753724932671	-0.0217031668871641	0.861413896083832
s1	r3	3	fm_neu	33	-0.222222222222222	0.0758324936032295	-1.0899418592453	0.374075025320053	0.0664798766374588	-0.233536824584007	0.337212115526199	0.174896314740181	0.392329216003418	0.340107500553131	0.153701916337013	0.87274169921875	-0.115290649235249	-0.389193773269653
s1	r3	6	fm_van	25	2.77777777777778	-0.159718900918961	-0.989509701728821	0.397394806146622	0.856838941574097	-0.277311265468597	-0.203985661268234	0.0766335651278496	1.01548266410828	-0.101625300943851	-0.119850270450115	0.58639395236969	-0.139157757163048	-0.112206272780895
s1	r3	3	fm_van	32	-0.222222222222222	0.181863576173782	1.64874935150146	-0.651131987571716	-0.200689002871513	0.936497330665588	0.637049973011017	-0.593310654163361	-0.343133121728897	0.102354802191257	0.16423511505127	-1.52485811710358	0.232749447226524	-0.241099402308464
s10	r1	6	fc_cap	4	2.47222222222222	-0.28640878200531	-0.726248502731323	-1.12736201286316	-1.91402947902679	-2.09638524055481	-0.136493638157845	-1.05081498622894	-0.567329168319702	-1.22640240192413	0.399217307567596	0.472237974405289	-0.730819404125214	-0.0233886744827032
s10	r1	6	fc_cap	11	2.47222222222222	1.28232526779175	0.90089339017868	0.790034532546997	0.944589793682098	1.62342381477356	0.538415014743805	1.58122265338898	-1.48839974403381	1.73488986492157	-1.17684161663055	-1.6464626789093	0.25326469540596	0.42331925034523
s10	r1	5	fc_ole	2	1.47222222222222	-1.44009327888489	-0.969025909900665	-0.321188718080521	0.468942701816559	-1.41373300552368	-0.673415839672089	0.352159649133682	3.14632534980774	1.20353138446808	1.25802218914032	1.06502330303192	1.17854011058807	0.132545456290245
s10	r1	4	fc_ole	12	0.472222222222222	0.258990705013275	0.0516585223376751	0.856014609336853	1.75425779819489	1.46251821517944	0.585924506187439	-0.663255095481873	-0.658323049545288	0.23080937564373	-1.29331254959106	0.064172051846981	0.758592963218689	-0.548702418804169
s10	r1	3	fc_peg	6	-0.527777777777778	-0.328583270311356	0.278430670499802	0.847315609455109	0.00521436287090182	0.377155184745789	0.740205705165863	0.0974481478333473	1.48982870578766	-1.88547551631927	0.7992924451828	0.495312422513962	0.279211133718491	-1.05470299720764
s10	r1	2	fc_peg	10	-1.52777777777778	0.714821875095367	1.59488844871521	-2.05155253410339	-1.99969744682312	1.16714084148407	-0.0903468579053879	-0.454721093177795	-2.95219087600708	-1.37791585922241	0.208775669336319	0.383880585432053	-2.88244867324829	0.780964374542236
s10	r1	5	fm_apr	1	1.47222222222222	0.0801725834608078	-0.619467437267303	1.48537921905518	0.926157712936401	-1.01877307891846	-0.748422205448151	-0.400289475917816	0.654687821865082	0.967894554138184	0.469018906354904	-0.455785065889359	0.168638035655022	0.744006395339966
s10	r1	4	fm_apr	9	0.472222222222222	-0.437109678983688	-0.0736578702926636	-0.225097805261612	0.157051533460617	-0.122745640575886	-1.30549788475037	0.164388969540596	-0.265261977910995	0.368416130542755	0.43570214509964	0.454617828130722	-0.261606782674789	-0.115435801446438
s10	r1	1	fm_neu	5	-2.52777777777778	0.200902566313744	-0.0898535326123238	0.508675038814545	-0.695935308933258	0.25347700715065	0.0170199982821941	0.711231470108032	0.0127993496134877	-0.162310883402824	-0.295490026473999	-0.819500863552094	0.426776856184006	0.147661879658699
s10	r1	1	fm_neu	7	-2.52777777777778	-0.139831244945526	-0.141014456748962	0.0432958714663982	1.61894929409027	1.03377842903137	0.276292592287064	0.0790260210633278	0.569151282310486	0.37052184343338	-1.44098460674286	-0.739337027072906	1.63736653327942	-1.43209052085876
s10	r1	3	fm_van	3	-0.527777777777778	0.505541384220123	-0.336424469947815	-1.74817872047424	-2.20023727416992	-0.593847572803497	1.48770141601562	-0.667799293994904	0.995636343955994	-1.51380467414856	-0.0872285291552544	-0.470315098762512	-1.03707540035248	0.729340136051178
s10	r1	3	fm_van	8	-0.527777777777778	0.916547775268555	-0.508227825164795	0.692905843257904	0.0148606048896909	-1.93929207324982	-0.485984265804291	1.29563248157501	0.121622271835804	0.183710351586342	-0.736212193965912	0.0333388559520245	0.678896069526672	0.622374057769775
s10	r2	6	fc_cap	15	2.47222222222222	-1.33728075027466	-0.407046645879745	-0.256754755973816	-0.386161774396896	0.232712119817734	-0.494255602359772	-0.24166676402092	-1.21463346481323	1.3825204372406	0.762521624565125	0.88651829957962	-0.58037656545639	0.809234797954559
s10	r2	6	fc_cap	24	2.47222222222222	-0.128746390342712	0.92577064037323	-0.0657771080732346	1.34918022155762	1.36763179302216	-0.0132056176662445	-1.94390261173248	-0.391089022159576	1.37630915641785	0.568853795528412	1.18012893199921	0.867721259593964	-1.01005136966705
s10	r2	5	fc_ole	17	1.47222222222222	-1.23168849945068	-0.189809992909431	0.449494510889053	0.54441887140274	-0.145939141511917	0.108426563441753	-0.380572736263275	0.0595337077975273	-1.07571983337402	1.24047839641571	0.404661357402802	-0.371031671762466	-0.77469527721405
s10	r2	4	fc_ole	21	0.472222222222222	-0.346209317445755	1.72666609287262	0.611263692378998	1.14944493770599	0.272004574537277	1.296635389328	0.409838676452637	0.206663474440575	0.597294628620148	0.587882220745087	-0.0974267870187759	0.0811146944761276	-1.40522861480713
s10	r2	4	fc_peg	13	0.472222222222222	2.01551485061646	0.114966683089733	-0.0103891938924789	-0.783343195915222	-1.26661539077759	0.240644633769989	2.23782277107239	0.234868377447128	-1.18198704719543	-2.13857889175415	-1.96058392524719	-0.190954014658928	1.32137024402618
s10	r2	3	fc_peg	20	-0.527777777777778	-0.477047145366669	-2.36454224586487	-1.36362206935883	-1.04316234588623	0.764100134372711	-2.16983199119568	-1.00373685359955	0.509169340133667	-0.851637184619904	0.851879954338074	1.22175550460815	-1.1954630613327	1.33055174350739
s10	r2	3	fm_apr	18	-0.527777777777778	1.09790539741516	-1.111483335495	0.719918966293335	-1.34394884109497	-0.371352732181549	0.734106779098511	0.729036927223206	-0.00992327369749546	-0.171102374792099	-0.596109628677368	-0.925979137420654	-0.0347407944500446	1.57050454616547
s10	r2	4	fm_apr	23	0.472222222222222	0.704612553119659	1.37958443164825	1.65074145793915	0.4884974360466	-0.274115592241287	0.612271189689636	-0.0287906285375357	-0.681967496871948	1.72832310199738	-0.965607881546021	-1.3686763048172	1.2321685552597	-1.50298297405243
s10	r2	2	fm_neu	14	-1.52777777777778	-0.0193064846098423	1.16635501384735	-0.544689476490021	0.72134393453598	1.41323602199554	-0.0820845365524292	-0.766448318958282	-0.154017850756645	-1.14247977733612	0.825039744377136	0.97909539937973	-0.270462244749069	-1.45153212547302
s10	r2	2	fm_neu	22	-1.52777777777778	-3.02992272377014	0.878654181957245	-0.97068864107132	1.46257472038269	0.781418263912201	-2.04071187973022	-0.118727877736092	1.1937335729599	-0.6899453997612	0.163831725716591	1.42099583148956	-0.111415803432465	-0.210633233189583
s10	r2	1	fm_van	16	-2.52777777777778	0.784765541553497	-0.40248042345047	-0.716136038303375	-0.80745404958725	-1.18752086162567	0.855629622936249	-0.194881245493889	-0.805482387542725	0.834479331970215	0.92919135093689	0.582437336444855	0.308588594198227	0.0932045206427574
s10	r2	2	fm_van	19	-1.52777777777778	-0.276219576597214	-1.34307205677032	-0.22892165184021	-0.857176005840302	-0.206637218594551	0.207650735974312	-0.486391603946686	-0.858785569667816	0.976492345333099	0.41821351647377	0.791518270969391	-1.33972156047821	0.743820309638977
s10	r3	5	fc_cap	26	1.47222222222222	1.86220288276672	-0.621629476547241	0.57885217666626	0.0984785556793213	0.0310180429369211	-0.179889768362045	0.726747751235962	0.486828953027725	0.176770508289337	-1.86472499370575	-2.22502946853638	1.27440476417542	1.02137088775635
s10	r3	6	fc_cap	31	2.47222222222222	-1.53626012802124	0.568970620632172	0.0649712756276131	-0.0872294157743454	-0.922945320606232	1.23907589912415	-0.0312996320426464	0.568189859390259	-1.04820048809052	0.552686870098114	-0.272531777620316	0.264853864908218	-1.00788700580597
s10	r3	5	fc_ole	25	1.47222222222222	0.344346523284912	-0.320141464471817	1.26710724830627	0.636460602283478	0.324494898319244	0.855508029460907	0.0792609229683876	0.00770447310060263	1.09092712402344	-1.45833933353424	-1.3991950750351	1.84679114818573	-0.213902473449707
s10	r3	4	fc_ole	34	0.472222222222222	-0.682570457458496	1.35105955600739	-1.31415486335754	0.136067852377892	0.116041801869869	1.2233772277832	-1.48292326927185	0.527318775653839	-1.20240187644958	1.44459283351898	1.00432884693146	-1.70725381374359	-0.456624925136566
s10	r3	3	fc_peg	27	-0.527777777777778	1.34890830516815	-2.27930784225464	0.0544061660766602	-0.411090195178986	-0.565793573856354	-3.29044318199158	2.17942404747009	-0.494797974824905	0.0356729403138161	0.910219311714172	1.99621057510376	-1.53038513660431	2.55170845985413
s10	r3	4	fc_peg	35	0.472222222222222	0.465309172868729	1.59327054023743	0.356580257415771	-0.0143876671791077	0.650668263435364	0.504484713077545	-0.89144241809845	-1.04463255405426	0.301491290330887	0.811732590198517	-0.516404688358307	-0.0412638783454895	-1.73463356494904
s10	r3	2	fm_apr	28	-1.52777777777778	-0.523197591304779	0.510902464389801	1.720174908638	0.39312618970871	0.159623980522156	-0.79513680934906	1.67240524291992	0.449622988700867	0.619714856147766	-2.13708543777466	-0.0484267249703407	1.06053280830383	-0.74919319152832
s10	r3	3	fm_apr	32	-0.527777777777778	0.29070258140564	0.704870164394379	-1.99092638492584	-0.473699778318405	0.0212953556329012	0.454752564430237	-0.00575088988989592	0.728481829166412	-0.841524660587311	0.458455264568329	0.159359216690063	-0.892956554889679	0.00842843577265739
s10	r3	2	fm_neu	30	-1.52777777777778	-0.861922919750214	-0.332883059978485	0.013172110542655	0.100320011377335	1.77722084522247	-0.0219115410000086	-1.77769875526428	-0.555796086788177	-0.196345999836922	0.312560796737671	-0.217377111315727	0.794344961643219	0.5154168009758
s10	r3	2	fm_neu	33	-1.52777777777778	-0.21605783700943	-1.06519854068756	-0.197658583521843	0.537196695804596	-0.0937090143561363	0.507023215293884	-0.654149770736694	0.637791275978088	-0.0611048899590969	-0.266460508108139	-0.950244724750519	0.558820009231567	0.732544660568237
s10	r3	3	fm_van	29	-0.527777777777778	-0.0770673751831055	-0.0661277025938034	1.41180956363678	0.630332171916962	0.0145992590114474	-0.0459968745708466	-0.28399184346199	0.189392894506454	-0.478031545877457	-0.624309122562408	-0.434863030910492	-0.176875218749046	-0.861794471740723
s10	r3	3	fm_van	36	-0.527777777777778	0.501953423023224	0.220701470971107	-0.989014327526093	-1.11991310119629	-1.62415337562561	0.088482566177845	1.2136093378067	-0.646719992160797	0.92662125825882	0.673116683959961	0.952546894550323	-0.31577655673027	0.275112688541412
s11	r1	4	fc_cap	3	0.527777777777778	-0.244708999991417	-1.0617835521698	0.992074489593506	-0.0505974180996418	-0.309962928295135	1.35972154140472	0.016543447971344	0.693491637706757	1.07200920581818	-1.12421643733978	-0.730505585670471	1.02837836742401	0.669528961181641
s11	r1	2	fc_cap	12	-1.47222222222222	0.311570435762405	1.10206496715546	-0.798692464828491	-0.539722204208374	0.689960896968842	-0.303474366664886	0.00881187338382006	-0.384671956300735	0.652200222015381	0.671376645565033	0.70113343000412	-0.371113181114197	0.983488738536835
s11	r1	5	fc_ole	5	1.52777777777778	0.48448857665062	-1.13789033889771	-0.161203175783157	0.216121152043343	-0.384298503398895	-0.866797983646393	0.399350494146347	0.873388171195984	-2.06581616401672	-0.44234237074852	-0.51353919506073	-0.385430812835693	0.169961750507355
s11	r1	5	fc_ole	9	1.52777777777778	-0.148282706737518	0.293822288513184	-0.0524406842887402	0.524374485015869	-0.239099651575089	-0.0695224329829216	-0.0784576088190079	-0.168632000684738	-0.303201645612717	0.0555114112794399	-0.583065569400787	-0.673485457897186	-0.884527921676636
s11	r1	6	fc_peg	1	2.52777777777778	-0.35493141412735	0.378876775503159	-0.66357010602951	1.15619003772736	0.589079797267914	-0.914278864860535	0.515931606292725	-0.064442478120327	-0.2789326608181	1.42741286754608	0.962105512619019	0.00747816683724523	-0.282834231853485
s11	r1	6	fc_peg	8	2.52777777777778	-0.433914303779602	0.127684518694878	0.975594103336334	-0.749620020389557	-0.0109567772597075	0.0629432275891304	-0.807835578918457	-0.599401354789734	-0.0944890603423119	-0.252121388912201	0.207679137587547	0.145180076360703	-0.857762455940247
s11	r1	4	fm_apr	6	0.527777777777778	-1.48272824287415	-0.722380697727203	0.615237295627594	-0.23832480609417	-2.20897340774536	-0.0732384696602821	-1.8133510351181	-0.859052002429962	0.454928606748581	0.479614973068237	0.912048816680908	0.322949379682541	-1.95427298545837
s11	r1	3	fm_apr	11	-0.472222222222222	0.835697114467621	1.30041491985321	-0.765615105628967	-0.727370202541351	1.62532365322113	-0.2331253439188	2.14383935928345	0.154370248317719	-0.588605284690857	0.751529574394226	0.650093078613281	-1.1248551607132	1.08140099048615
s11	r1	2	fm_neu	2	-1.47222222222222	0.533820450305939	1.46707963943481	-0.715284764766693	0.56990909576416	1.10630762577057	1.33157825469971	-0.618837416172028	-1.7303181886673	2.00617384910583	-0.766524851322174	-1.35968637466431	1.47465419769287	0.417452543973923
s11	r1	1	fm_neu	10	-2.47222222222222	1.84058582782745	-0.631370484828949	0.550582885742188	-0.284215420484543	-1.17229247093201	0.198004633188248	0.127131998538971	2.17072582244873	0.238879159092903	-1.28780329227448	-0.635292530059814	0.720032334327698	0.0376750528812408
s11	r1	3	fm_van	4	-0.472222222222222	0.360580295324326	-0.358920156955719	0.689245581626892	-0.912855327129364	0.662514805793762	1.24146866798401	-0.226790651679039	-0.237128525972366	-0.295005679130554	-0.842056453227997	-1.19955480098724	-0.283658623695374	1.22111463546753
s11	r1	3	fm_van	7	-0.472222222222222	-1.27398586273193	-0.240954697132111	-1.69478154182434	0.166170716285706	0.594666063785553	-0.87806510925293	0.161092534661293	-0.284281015396118	-0.619007527828217	1.8856121301651	1.52648019790649	-1.66685783863068	-0.263514220714569
s11	r2	3	fc_cap	14	-0.472222222222222	0.335506916046143	-1.623495221138	0.825875639915466	0.379058927297592	-0.545815587043762	-0.44806307554245	1.07654416561127	0.266508609056473	1.01254343986511	-2.44555616378784	-0.111015915870667	1.42021501064301	0.571528136730194
s11	r2	3	fc_cap	19	-0.472222222222222	-1.40943741798401	0.805910110473633	0.642862856388092	0.848207831382751	-0.799455463886261	-1.73687255382538	-0.452645093202591	0.753659605979919	-1.64088726043701	1.67591118812561	0.775685429573059	-1.67403876781464	-0.560409903526306
s11	r2	6	fc_ole	13	2.52777777777778	1.14850008487701	-0.31605789065361	0.0332711450755596	1.18904089927673	-0.23253983259201	0.191402792930603	0.480246543884277	-0.300603598356247	-0.45674741268158	-0.279059082269669	-0.565127670764923	0.0653136521577835	1.00359201431274
s11	r2	5	fc_ole	22	1.52777777777778	-1.15627527236938	0.504043519496918	-1.56778872013092	-0.572078287601471	1.26357579231262	-0.0702761635184288	-0.820694625377655	0.73358166217804	0.354841709136963	1.35460960865021	0.917375266551971	-0.152095705270767	-1.61947596073151
s11	r2	4	fc_peg	15	0.527777777777778	-0.683616399765015	-1.78255105018616	1.6058646440506	-1.04597735404968	-0.141564399003983	1.56095612049103	-0.367558121681213	-0.51847106218338	1.03777575492859	-0.549941599369049	-1.55794882774353	2.52008676528931	0.176837980747223
s11	r2	5	fc_peg	23	1.52777777777778	-0.231103092432022	1.50163960456848	-0.853008925914764	-0.321809321641922	-1.31645333766937	1.22017729282379	-1.58674693107605	0.171792253851891	-0.633212924003601	0.96914929151535	0.555074214935303	-0.852927565574646	-0.164948344230652
s11	r2	4	fm_apr	16	0.527777777777778	1.09726142883301	0.809489190578461	0.986985981464386	-0.283080220222473	0.245942696928978	-0.285863369703293	0.722203075885773	0.638655185699463	-0.621741533279419	-1.53642952442169	-0.524461686611176	1.40879571437836	-0.64495849609375
s11	r2	5	fm_apr	20	1.52777777777778	2.36794209480286	0.715245544910431	-1.09564578533173	-0.322929918766022	-0.811738848686218	-1.00129532814026	1.61068737506866	-2.30682587623596	-0.258143097162247	0.443886905908585	-0.453746110200882	-1.99057984352112	0.616325259208679
s11	r2	1	fm_neu	18	-2.47222222222222	-1.22907841205597	-0.095424547791481	1.53206527233124	1.05019450187683	1.04161691665649	-1.43033528327942	0.104767546057701	-0.814546346664429	1.07751548290253	0.100553274154663	1.10401201248169	-0.982051730155945	-0.114147379994392
s11	r2	1	fm_neu	21	-2.47222222222222	-0.340560764074326	-0.462180733680725	-1.28995525836945	0.703609645366669	1.28519070148468	-0.441274791955948	0.184559091925621	0.733909010887146	0.458914279937744	-0.438591122627258	1.46816205978394	0.507617831230164	0.165971368551254
s11	r2	3	fm_van	17	-0.472222222222222	0.413661509752274	-0.234656646847725	0.915416538715363	1.13930058479309	0.599889159202576	0.564264535903931	0.674026906490326	0.249768733978271	0.590889811515808	-1.05639469623566	-0.725709557533264	-0.0405454263091087	-0.0317819304764271
s11	r2	2	fm_van	24	-1.47222222222222	-1.1231324672699	0.720559656620026	-1.32381761074066	-3.27895402908325	0.53903716802597	1.87190055847168	-1.5582582950592	0.343628913164139	-0.31056335568428	1.41373348236084	-0.940818607807159	0.744882702827454	0.103264451026917
s11	r3	3	fc_cap	28	-0.472222222222222	-0.311599284410477	-1.40408778190613	-0.32020702958107	0.718944132328033	-2.2482967376709	-1.1190185546875	-0.460885643959045	0.727218389511108	-0.642301380634308	0.445824801921844	0.951233625411987	-0.598651111125946	1.08007717132568
s11	r3	2	fc_cap	35	-1.47222222222222	0.391443610191345	-1.54293465614319	-0.632529020309448	-0.094371110200882	-1.65705549716949	2.45378279685974	-1.1904468536377	0.835174381732941	1.13979017734528	-0.931858003139496	-2.53888297080994	-0.0838548541069031	0.074955977499485
s11	r3	5	fc_ole	26	1.52777777777778	0.934365212917328	1.10990262031555	2.23131942749023	1.50275266170502	1.10346639156342	-1.22453904151917	1.31400918960571	-0.135162904858589	-2.24829292297363	-0.63037520647049	0.890374958515167	1.21943855285645	-1.08064484596252
s11	r3	4	fc_ole	36	0.527777777777778	-1.15271019935608	-0.0488495677709579	-0.103974744677544	-1.77930402755737	0.223617643117905	-0.607069730758667	0.346325695514679	0.214416265487671	-0.743288099765778	0.524540901184082	0.979089915752411	0.120011664927006	-0.239345386624336
s11	r3	5	fc_peg	30	1.52777777777778	1.14452648162842	0.61895889043808	0.585605025291443	2.31755447387695	0.810053169727325	-1.43138265609741	1.68168520927429	0.177566528320312	1.22428238391876	0.588157773017883	-0.269373267889023	0.577981889247894	1.48520469665527
s11	r3	5	fc_peg	34	1.52777777777778	-0.532081127166748	1.44220566749573	-0.880433976650238	-0.627846956253052	0.337954699993134	0.106238879263401	0.19005785882473	-0.576131582260132	0.692559957504272	-0.484544664621353	-0.71871691942215	-1.80339479446411	-1.04937875270844
s11	r3	3	fm_apr	25	-0.472222222222222	-1.53982579708099	-1.28082799911499	-0.492100477218628	-0.321833848953247	-1.20816385746002	0.207891955971718	-2.77805995941162	-2.03206419944763	0.272022157907486	1.64290797710419	1.98388648033142	-0.243195205926895	-0.298385560512543
s11	r3	4	fm_apr	33	0.527777777777778	0.675209045410156	-0.64501029253006	0.196478173136711	-0.194370612502098	-0.0863573774695396	0.0884417369961739	0.0667883604764938	-0.912471830844879	-0.728847742080688	-0.706390500068665	-0.443533957004547	-0.347157537937164	-0.212365359067917
s11	r3	1	fm_neu	29	-2.47222222222222	1.66768646240234	1.23045873641968	0.574474513530731	-0.779786825180054	1.63658082485199	1.11465775966644	0.621195018291473	2.23641920089722	-1.16834533214569	-0.348753809928894	-0.819951474666595	0.733227670192719	-1.61600184440613
s11	r3	1	fm_neu	31	-2.47222222222222	-0.551458418369293	1.21474146842957	-1.61646282672882	0.477772802114487	-0.440777271986008	-0.317999094724655	0.0679545849561691	-1.67680978775024	2.10282611846924	0.0194748397916555	0.787117779254913	0.257630854845047	2.03919458389282
s11	r3	4	fm_van	27	0.527777777777778	0.45555055141449	-0.378103762865067	-0.0879113152623177	-0.299782603979111	-0.580099582672119	-0.474968612194061	0.354470908641815	1.1145396232605	-0.0761553719639778	-0.452871978282928	-0.370190143585205	-0.431422024965286	-1.94104278087616
s11	r3	2	fm_van	32	-1.47222222222222	-0.79896605014801	-1.37561786174774	1.16246998310089	0.465628534555435	0.0391234718263149	0.354030132293701	-0.107655197381973	0.512200355529785	-0.614567756652832	0.126023530960083	-0.3104307949543	0.431440740823746	1.91822409629822
s12	r1	3	fc_cap	3	0.166666666666667	-1.25423800945282	0.334478765726089	0.760083556175232	0.247164264321327	-0.568907380104065	-0.0772509872913361	-1.48561191558838	-0.756479978561401	-1.22138524055481	-0.140100300312042	0.0780036076903343	0.0355391763150692	-0.576162397861481
s12	r1	2	fc_cap	12	-0.833333333333333	-0.0433707647025585	1.08712661266327	1.53342974185944	1.01838982105255	0.652333080768585	-0.0358251109719276	1.59758222103119	0.488614618778229	0.761889457702637	0.0293781831860542	0.240052744746208	-0.229480683803558	-0.709934949874878
s12	r1	5	fc_ole	5	2.16666666666667	1.36718881130219	-0.561907112598419	-1.43914067745209	-0.506511926651001	-0.0453557372093201	-0.612824499607086	0.449800670146942	-0.225443229079247	0.439519494771957	-0.183085232973099	-0.348031461238861	0.438860356807709	0.816422879695892
s12	r1	4	fc_ole	9	1.16666666666667	0.645802795886993	-1.58057940006256	-0.485432296991348	-0.571376085281372	0.160991698503494	-0.285514771938324	0.100831970572472	0.698400020599365	-0.0218267235904932	-0.9065842628479	0.487850695848465	-0.104275859892368	0.735374808311462
s12	r1	5	fc_peg	1	2.16666666666667	0.430710792541504	0.179608777165413	-0.525524973869324	0.140091046690941	0.423187911510468	1.10580134391785	-0.0860424712300301	0.823485970497131	-0.771233439445496	0.0908709987998009	-0.574709057807922	0.2054782807827	-0.153224617242813
s12	r1	3	fc_peg	8	0.166666666666667	-1.70577824115753	0.998046696186066	-1.00806021690369	-0.924107134342194	0.269864827394485	0.445125073194504	-0.819035828113556	-0.776142537593842	0.884984970092773	0.64757251739502	-0.472476571798325	-0.377663761377335	-1.06866645812988
s12	r1	3	fm_apr	6	0.166666666666667	1.43485474586487	-1.02710974216461	-0.718514740467072	-1.15502035617828	0.0567577183246613	-0.41549277305603	-0.226583555340767	-0.178375050425529	1.14547669887543	-0.383287250995636	-0.204846680164337	-0.388134121894836	1.00414669513702
s12	r1	3	fm_apr	11	0.166666666666667	-1.62602031230927	-1.21000301837921	0.826072156429291	-0.08808783441782	0.476064056158066	-0.922831773757935	0.204051032662392	0.156104072928429	-1.71002054214478	3.03508687019348	-0.275725722312927	-1.93909704685211	-1.19625055789948
s12	r1	1	fm_neu	2	-1.83333333333333	0.50516015291214	1.98799204826355	0.638747215270996	1.28906643390656	-2.17074012756348	1.22706294059753	0.984497845172882	0.230907112360001	0.941188752651215	-0.575314342975616	3.11889314651489	2.33323812484741	3.15937876701355
s12	r1	1	fm_neu	10	-1.83333333333333	-0.600454866886139	-0.117327101528645	0.980468571186066	0.59430319070816	-1.84336960315704	0.917705178260803	-2.33314800262451	-0.769435465335846	1.00545918941498	-0.0143075780943036	-0.448568940162659	0.618298351764679	-1.40586650371552
s12	r1	2	fm_van	4	-0.833333333333333	1.40827190876007	1.37543916702271	-0.0960761234164238	1.40257215499878	1.38881397247314	-1.31273257732391	2.19106006622314	-0.409450501203537	-1.32534086704254	-1.28659272193909	-2.17803025245667	0.375832825899124	0.126177251338959
s12	r1	2	fm_van	7	-0.833333333333333	-0.657481372356415	-1.00876700878143	0.565447926521301	0.128160998225212	0.810959279537201	-0.00510935997590423	-0.122099444270134	-0.211027413606644	0.141069874167442	-1.60220420360565	0.264418125152588	-0.189046576619148	0.391824543476105
s12	r2	2	fc_cap	14	-0.833333333333333	-0.369735151529312	-1.02841675281525	0.0436537750065327	-1.15137159824371	-0.445146411657333	-0.609274923801422	0.618491113185883	0.99735563993454	-1.57300770282745	0.39059379696846	-0.720848023891449	-0.809604585170746	-1.01671755313873
s12	r2	2	fc_cap	19	-0.833333333333333	1.03096854686737	1.43756628036499	-0.536327183246613	0.465255260467529	2.08965086936951	0.882567882537842	-1.75998544692993	-0.327850610017776	0.514960467815399	0.700456976890564	0.487118482589722	0.645029544830322	-1.94946205615997
s12	r2	3	fc_ole	13	0.166666666666667	-0.260715991258621	-0.309407114982605	-0.496604740619659	0.143499031662941	0.0296784210950136	0.209066018462181	-0.023225037381053	0.292673736810684	-0.17012457549572	-0.689659595489502	-0.281787812709808	0.209130480885506	-0.0694903880357742
s12	r2	5	fc_ole	22	2.16666666666667	0.242869287729263	-0.586499750614166	-1.01548552513123	-1.97704458236694	-0.0107424799352884	-1.26787078380585	-0.0791571140289307	0.578019201755524	0.811750113964081	0.321735084056854	1.52899765968323	-1.35324573516846	1.41732454299927
s12	r2	5	fc_peg	15	2.16666666666667	0.604325473308563	-0.857437133789062	0.723601639270782	0.324247062206268	-0.0284471623599529	0.134877488017082	1.48403429985046	0.0964521840214729	0.416750878095627	-0.205191537737846	-0.503420114517212	0.102743126451969	0.159379363059998
s12	r2	4	fc_peg	23	1.16666666666667	-2.3269636631012	-0.599743127822876	0.16468434035778	-1.31700122356415	-1.22221028804779	-0.619762361049652	0.319657444953918	0.17664361000061	-0.173801437020302	0.174515649676323	1.55637288093567	-0.949657678604126	1.22055625915527
s12	r2	3	fm_apr	16	0.166666666666667	0.0182031393051147	-0.0383421331644058	0.251933068037033	0.92132157087326	-1.58723163604736	0.591531276702881	-0.292348206043243	-1.13987994194031	1.12321197986603	1.78464257717133	-1.55886971950531	0.768517076969147	0.640359699726105
s12	r2	3	fm_apr	20	0.166666666666667	-0.248663395643234	1.99490988254547	-0.809393703937531	0.0529577136039734	0.542106509208679	1.55948173999786	-1.3619077205658	-0.136024013161659	-0.931126475334167	0.434776782989502	0.0452105328440666	-1.03287971019745	-0.847165942192078
s12	r2	1	fm_neu	18	-1.83333333333333	2.62194728851318	0.953364253044128	-0.259294897317886	1.70086133480072	0.474795281887054	0.893586158752441	-0.592779934406281	-0.114170603454113	0.0862524583935738	-0.362284630537033	-1.8229159116745	2.54151439666748	-0.721235275268555
s12	r2	1	fm_neu	21	-1.83333333333333	-0.503678202629089	-0.21470645070076	0.987328767776489	0.203400522470474	0.741211235523224	-1.69724094867706	0.843763649463654	0.120857127010822	-0.425980001688004	-1.0521684885025	1.34889042377472	0.532234907150269	-0.475802928209305
s12	r2	2	fm_van	17	-0.833333333333333	-0.197763845324516	-0.247359499335289	-0.00882686208933592	0.671103358268738	0.369881242513657	0.931927919387817	0.762935817241669	0.474081099033356	0.013407782651484	-0.958100378513336	-0.0158172138035297	0.0256107207387686	0.4164097905159
s12	r2	2	fm_van	24	-0.833333333333333	-0.385340183973312	-0.857681691646576	-0.50978809595108	-0.853438913822174	-1.24524581432343	-1.08338868618011	0.867591440677643	-0.33180171251297	0.219047665596008	1.14731252193451	0.132534816861153	-1.61850583553314	0.171565309166908
s12	r3	2	fc_cap	28	-0.833333333333333	-0.151309981942177	-0.997078478336334	1.89308857917786	-0.240099355578423	0.521948218345642	0.265808343887329	-1.55023229122162	0.994586527347565	-0.121594406664371	-0.987033665180206	0.487035095691681	0.787534475326538	-0.130817845463753
s12	r3	3	fc_cap	35	0.166666666666667	-0.725491523742676	-0.339561074972153	-0.805420160293579	-1.85026168823242	-0.163298636674881	-1.98955869674683	-0.211661994457245	-1.78807282447815	-1.65313160419464	0.122495770454407	-0.442296653985977	-1.47921657562256	0.46784234046936
s12	r3	4	fc_ole	26	1.16666666666667	0.667095601558685	0.735270082950592	0.306264281272888	1.34888553619385	1.50530314445496	0.880883157253265	0.734076976776123	1.03765773773193	1.69581198692322	-0.443864017724991	0.0823560133576393	0.678960680961609	-0.382980108261108
s12	r3	5	fc_ole	36	2.16666666666667	0.210281252861023	0.0251511111855507	-1.24187982082367	-0.67019909620285	-0.607558369636536	0.896663248538971	-0.33450847864151	0.677216291427612	-0.877765357494354	-0.521462500095367	0.719730496406555	0.181588068604469	-0.811626076698303
s12	r3	5	fc_peg	30	2.16666666666667	0.0851045921444893	1.54646050930023	0.271391481161118	1.84571063518524	0.386673003435135	-0.437083691358566	0.321779429912567	-0.304970234632492	0.365341246128082	1.06139874458313	-0.245137587189674	-0.113630883395672	-0.677811980247498
s12	r3	4	fc_peg	34	1.16666666666667	-0.824972152709961	0.279525518417358	-0.714043378829956	-1.99583804607391	-2.10467410087585	0.323829710483551	-0.773530662059784	-0.782941997051239	1.2913898229599	1.71324217319489	-0.42412456870079	-1.04532992839813	1.43534517288208
s12	r3	3	fm_apr	25	0.166666666666667	0.648264467716217	-1.00235104560852	0.686359047889709	0.217853173613548	0.854353845119476	0.380497515201569	1.06693363189697	0.717889666557312	-0.130366489291191	-1.06474590301514	-0.805650293827057	0.254606366157532	0.635976374149323
s12	r3	3	fm_apr	33	0.166666666666667	0.62006402015686	-1.89824938774109	-0.671717286109924	-0.276669561862946	0.814697980880737	1.06946647167206	-0.427538216114044	0.553155601024628	-0.798223316669464	0.188943475484848	0.200632035732269	0.850215554237366	-0.117630429565907
s12	r3	1	fm_neu	29	-1.83333333333333	-1.03890585899353	1.10146701335907	-0.92979234457016	0.535311162471771	0.00458400556817651	-0.0516697131097317	0.0288101825863123	-0.502359807491302	1.2521470785141	1.03453183174133	0.868150770664215	1.68074750900269	-0.0334290526807308
s12	r3	2	fm_neu	31	-0.833333333333333	0.839086055755615	0.253081530332565	-0.00605084421113133	0.363525778055191	-1.4235737323761	-2.43023538589478	0.685573399066925	-2.62539958953857	0.0656030178070068	-0.749972283840179	-1.02663695812225	-1.28532183170319	1.10254275798798
s12	r3	1	fm_van	27	-1.83333333333333	0.608516812324524	-0.0669075548648834	3.25597476959229	0.738612592220306	0.012362914159894	1.70093882083893	-1.39110291004181	3.50482535362244	-2.39888095855713	-1.60833251476288	1.29488337039948	-0.298886716365814	-1.21235728263855
s12	r3	2	fm_van	32	-0.833333333333333	-1.0678323507309	0.259946197271347	-1.61115479469299	-0.775265157222748	0.880282461643219	-0.563153207302094	0.609028220176697	-1.23910009860992	1.12854611873627	0.856737673282623	-0.591237545013428	-0.0517025217413902	-0.343993782997131
s13	r1	3	fc_cap	2	-0.0833333333333335	-0.44766765832901	-0.315589040517807	0.208978295326233	0.0317438393831253	-1.18117463588715	0.370444774627686	1.90570855140686	0.379046410322189	-1.90098345279694	-1.19078683853149	-1.04915976524353	1.32310771942139	0.365250945091248
s13	r1	4	fc_cap	11	0.916666666666667	-0.177003592252731	0.512287080287933	0.198072895407677	0.744324743747711	2.02051186561584	-1.85089564323425	-0.530602872371674	-1.32182645797729	0.482407540082932	-0.339244574308395	1.77474725246429	-1.69326400756836	0.145508378744125
s13	r1	3	fc_ole	3	-0.0833333333333335	0.437928944826126	0.683122515678406	-1.92351293563843	-2.39154195785522	-1.83151614665985	1.47229635715485	-2.47402501106262	1.45052230358124	1.12208080291748	0.86730945110321	0.238286033272743	0.194412812590599	-0.46937021613121
s13	r1	4	fc_ole	10	0.916666666666667	1.86712348461151	-0.413113534450531	1.62522041797638	-0.171121582388878	-0.160142600536346	1.9290509223938	-0.732845902442932	-1.3976948261261	0.59570986032486	1.19162690639496	-1.09972786903381	-0.911696374416351	0.934380173683167
s13	r1	3	fc_peg	6	-0.0833333333333335	-0.473313331604004	-0.675367891788483	-1.27932286262512	0.762600600719452	1.25727868080139	-2.36318945884705	2.1619393825531	-0.0285974629223347	0.295893579721451	0.243766963481903	-0.173503503203392	0.927234590053558	-0.251017600297928
s13	r1	3	fc_peg	9	-0.0833333333333335	-0.07229133695364	-1.54892444610596	1.15494561195374	0.485653847455978	-0.488489419221878	0.550100803375244	0.240677759051323	1.08255934715271	-1.28463494777679	-0.997542142868042	0.466058194637299	-0.598181962966919	0.167552039027214
s13	r1	3	fm_apr	4	-0.0833333333333335	-0.294016778469086	2.19416904449463	0.395214289426804	0.791451334953308	0.71018773317337	0.973699748516083	-0.833951532840729	0.588466644287109	2.05639505386353	1.34201169013977	-0.0125153101980686	0.0800387114286423	-2.3553478717804
s13	r1	4	fm_apr	7	0.916666666666667	-2.85100650787354	-0.235190600156784	1.7789785861969	1.66357040405273	1.6266565322876	-1.46599757671356	-0.288434118032455	0.836569905281067	0.378121674060822	-0.668519914150238	0.291965395212173	0.547771275043488	0.140045002102852
s13	r1	3	fm_neu	1	-0.0833333333333335	0.98685759305954	0.279637634754181	-1.01033961772919	-0.250767141580582	-0.961015522480011	0.593438625335693	0.554227232933044	-0.420486032962799	-1.00782263278961	0.0113538661971688	-0.719736993312836	0.31375178694725	-0.292616128921509
s13	r1	3	fm_neu	8	-0.0833333333333335	0.624972522258759	-0.571752369403839	-1.74355065822601	-0.42358186841011	-1.10480868816376	-1.89252138137817	0.588807106018066	-2.04064130783081	-1.91234493255615	-0.940311849117279	-0.429580688476562	1.70606112480164	0.968146026134491
s13	r1	2	fm_van	5	-1.08333333333333	0.392734467983246	0.278759956359863	0.284032881259918	-0.369824320077896	-0.429694920778275	0.382009148597717	0.0511074811220169	1.41332924365997	0.0478948354721069	0.454050362110138	1.35820376873016	-0.807378351688385	-0.192297041416168
s13	r1	2	fm_van	12	-1.08333333333333	-0.807514250278473	1.7925101518631	-0.772908210754395	-2.3872857093811	0.933886289596558	0.179055958986282	-0.0772626549005508	-2.3018798828125	0.852242946624756	0.882173895835876	-0.156629905104637	-2.03603863716125	1.98125505447388
s13	r2	4	fc_cap	14	0.916666666666667	0.880586266517639	-2.82255148887634	0.422241240739822	0.767156183719635	-1.64196622371674	2.01529049873352	-1.27763092517853	0.113130956888199	-0.223582252860069	-2.25133442878723	0.348546802997589	0.709138453006744	0.806876242160797
s13	r2	4	fc_cap	23	0.916666666666667	0.944314122200012	-0.533137261867523	-0.493483483791351	-0.235371276736259	0.237940043210983	0.581056892871857	0.0552606210112572	0.667734920978546	-0.373529881238937	-0.121752634644508	-2.44291520118713	0.624249756336212	0.062200415879488
s13	r2	3	fc_ole	17	-0.0833333333333335	-0.145890861749649	0.570381164550781	0.833024084568024	-0.10260958224535	0.536511421203613	0.308761358261108	0.231693744659424	1.1120308637619	0.784681022167206	1.03502714633942	0.257360577583313	-0.820248246192932	-0.841429829597473
s13	r2	4	fc_ole	19	0.916666666666667	-0.941723704338074	0.59760457277298	1.44263052940369	0.300339668989182	1.45106387138367	-1.66945934295654	0.646932601928711	0.968019425868988	1.50008797645569	0.58331698179245	1.78232204914093	0.337593078613281	-1.90022563934326
s13	r2	4	fc_peg	15	0.916666666666667	0.833271265029907	0.485695868730545	-0.556307792663574	1.35799276828766	-1.68716633319855	0.419620156288147	1.68386888504028	0.886250674724579	-1.37250971794128	0.960798740386963	-0.16930203139782	0.561015129089355	-0.427204847335815
s13	r2	3	fc_peg	22	-0.0833333333333335	-1.10580396652222	0.573830544948578	-0.528504014015198	-0.17736554145813	0.305049628019333	-0.966968059539795	-2.16363978385925	-1.28898024559021	-0.40741354227066	-0.971235871315002	-0.663600027561188	-0.66689544916153	0.345510512590408
s13	r2	3	fm_apr	18	-0.0833333333333335	-0.607261478900909	-1.0411171913147	1.44080662727356	-0.0612983591854572	1.42974412441254	-0.779085218906403	-1.02613914012909	0.0747282728552818	1.37870454788208	0.9049232006073	1.57770931720734	-0.940979838371277	-0.285463213920593
s13	r2	3	fm_apr	21	-0.0833333333333335	0.495426893234253	-0.0479211695492268	-0.247211575508118	-0.121015034615993	0.562331676483154	0.155769690871239	0.150734528899193	-0.419695466756821	0.130338728427887	-0.593028545379639	0.124912671744823	-0.320814430713654	0.591627717018127
s13	r2	3	fm_neu	16	-0.0833333333333335	1.07409965991974	1.01722359657288	-1.98273801803589	0.336732506752014	-1.60543215274811	0.450261950492859	1.09757733345032	-1.87986147403717	-1.85503327846527	0.795389175415039	-0.644045948982239	1.75486576557159	0.0327011495828629
s13	r2	3	fm_neu	24	-0.0833333333333335	-0.559324264526367	0.200753226876259	-0.626236915588379	0.530682444572449	0.25127786397934	0.518526792526245	0.788931310176849	0.252385377883911	0.209155544638634	-1.70341849327087	-1.88030314445496	1.10806369781494	0.581092834472656
s13	r2	2	fm_van	13	-1.08333333333333	0.835174322128296	-1.32114636898041	-0.198662087321281	-0.457386553287506	-0.406093388795853	0.433579832315445	0.00655293744057417	-0.28252512216568	0.159734308719635	-0.246291503310204	0.70227837562561	-0.20451782643795	0.862583756446838
s13	r2	2	fm_van	20	-1.08333333333333	-1.35508382320404	0.52993106842041	1.74692821502686	0.119625456631184	-0.0381242856383324	0.325836509466171	0.119080401957035	1.09684073925018	-0.272001683712006	-0.668431341648102	0.190112218260765	-0.493076682090759	-1.13305449485779
s13	r3	4	fc_cap	26	0.916666666666667	-0.250873774290085	-1.1398321390152	-0.33900374174118	-2.02250552177429	-0.240012496709824	-0.587424278259277	-1.6134752035141	0.933075845241547	0.820430278778076	1.41186928749084	0.510764479637146	-1.52060985565186	0.744173765182495
s13	r3	4	fc_cap	31	0.916666666666667	-0.299651980400085	-0.0344465039670467	0.729933083057404	0.513981878757477	-0.817085027694702	0.768797755241394	0.687472999095917	1.03011929988861	0.235759988427162	-0.117948241531849	-1.4836722612381	1.6303858757019	0.294851779937744
s13	r3	3	fc_ole	25	-0.0833333333333335	0.149724140763283	-0.0234479140490294	0.284793257713318	-0.421227395534515	0.504934668540955	-0.42131844162941	0.301093876361847	-0.233404189348221	-1.44593572616577	0.030731163918972	0.472307175397873	-0.133227467536926	-0.0686507001519203
s13	r3	3	fc_ole	34	-0.0833333333333335	1.90688920021057	1.60606908798218	-0.600075125694275	-0.476838141679764	0.406603991985321	-0.644715249538422	-0.348674893379211	-0.710069596767426	0.820419013500214	-0.756730735301971	1.81551659107208	-1.75826108455658	0.468224376440048
s13	r3	3	fc_peg	27	-0.0833333333333335	0.00161039491649717	0.214036524295807	-0.160061493515968	1.39693188667297	1.33403599262238	0.148009717464447	-0.629905045032501	-0.855117619037628	0.762521326541901	1.92823350429535	-0.315914183855057	-0.545424520969391	-2.18812847137451
s13	r3	3	fc_peg	35	-0.0833333333333335	0.112615950405598	-0.591292679309845	0.0247977748513222	0.70834356546402	-0.175938174128532	-0.350773423910141	0.408996939659119	-0.316558867692947	-0.370313376188278	-0.921790599822998	0.452036648988724	0.455646693706512	-0.17204749584198
s13	r3	3	fm_apr	28	-0.0833333333333335	0.313803136348724	0.975382089614868	-0.357652395963669	1.89103043079376	-0.182359144091606	0.0937709808349609	0.231198191642761	-0.345216482877731	0.0563147664070129	1.38920736312866	0.0516065135598183	0.672668218612671	-1.16567385196686
s13	r3	3	fm_apr	32	-0.0833333333333335	-2.60801839828491	-0.624481022357941	0.0212175417691469	-1.57422280311584	0.00948233343660831	0.0166734457015991	0.790279507637024	0.341590702533722	0.672682523727417	-1.27421808242798	-1.7691935300827	1.58632636070251	1.53615260124207
s13	r3	3	fm_neu	30	-0.0833333333333335	0.321629494428635	-1.67473554611206	-0.636767864227295	-0.992684900760651	-0.844525039196014	0.2195133715868	-0.754935562610626	1.1135493516922	-1.17866516113281	-0.86014598608017	-0.215030759572983	-0.026081457734108	2.01338529586792
s13	r3	3	fm_neu	33	-0.0833333333333335	0.0891150310635567	0.379166752099991	1.48574709892273	0.811858534812927	-0.0757369622588158	-0.112958073616028	-0.531430184841156	0.152223408222198	0.760608971118927	0.797046959400177	0.344664603471756	-0.372371166944504	-1.25563585758209
s13	r3	2	fm_van	29	-1.08333333333333	-0.00147873151581734	0.543601632118225	-0.0289171040058136	-0.477715283632278	0.842235624790192	0.769939541816711	0.00467308377847075	-0.429952025413513	0.312600463628769	0.37204498052597	0.00732621550559998	-0.685785531997681	0.014385330490768
s13	r3	2	fm_van	36	-1.08333333333333	0.730047583580017	0.179884627461433	-0.592306315898895	-0.0996572747826576	-0.548451244831085	-0.570198833942413	0.576138317584991	-0.219666749238968	-0.830015182495117	-0.578149735927582	0.458106219768524	0.00252178031951189	-0.0577405393123627
s14	r1	7	fc_cap	3	2.77777777777778	-0.486386686563492	-0.442510157823563	0.585634052753448	-0.64876252412796	-1.1900395154953	-0.275082528591156	-0.186533227562904	0.595825552940369	0.723899006843567	0.176719292998314	-0.0133226867765188	0.0150843197479844	1.48012065887451
s14	r1	7	fc_cap	12	2.77777777777778	-0.128087639808655	1.31252777576447	-0.469571024179459	-2.41552186012268	1.66638684272766	-0.239383682608604	-0.503915667533875	-0.618014276027679	-1.20261216163635	1.4486026763916	1.85776317119598	-1.41714572906494	-0.88713663816452
s14	r1	7	fc_ole	5	2.77777777777778	-0.1605124771595	-0.122457012534142	0.292604178190231	1.66448700428009	0.2889603972435	-0.352494895458221	-0.209776863455772	-0.551316559314728	-0.0940832942724228	-0.791098713874817	-0.3330457508564	0.687360763549805	-0.284067004919052
s14	r1	6	fc_ole	9	1.77777777777778	0.188215985894203	-0.0394915044307709	-0.125157818198204	0.567148208618164	-0.404682695865631	0.728310525417328	0.493331164121628	-0.216437220573425	0.625016570091248	-0.758062839508057	-1.21348524093628	0.716283142566681	-0.442023783922195
s14	r1	6	fc_peg	1	1.77777777777778	-0.0321037918329239	-0.728309333324432	-1.10950458049774	1.72850203514099	-0.514580965042114	-0.269368231296539	0.12834358215332	0.135895371437073	-0.449341386556625	-0.784009575843811	-0.229218006134033	0.551773250102997	-0.341607838869095
s14	r1	6	fc_peg	8	1.77777777777778	0.711716890335083	-0.17572920024395	-0.654262125492096	-1.29946327209473	-0.125230357050896	-0.0168214496225119	-0.740167737007141	0.35549196600914	1.02482867240906	0.395105421543121	0.839662492275238	-1.61309063434601	0.81297093629837
s14	r1	1	fm_apr	6	-3.22222222222222	1.3077689409256	-1.15456926822662	1.30300867557526	1.20538985729218	-0.365524709224701	0.875478029251099	1.19107270240784	0.893537223339081	0.98252660036087	-0.868388593196869	-1.8316695690155	0.416070163249969	0.999948084354401
s14	r1	3	fm_apr	11	-1.22222222222222	-0.360726565122604	1.4129034280777	0.94707328081131	-0.591709554195404	1.04986572265625	1.2629052400589	-0.207540810108185	-0.482770711183548	-1.08641755580902	0.195588558912277	-0.556406736373901	0.257605075836182	-1.27414500713348
s14	r1	2	fm_neu	2	-2.22222222222222	-0.321651071310043	-0.772742688655853	-0.618388295173645	1.46592605113983	-1.22386455535889	-2.42940664291382	1.28270077705383	1.13857269287109	-0.0162043124437332	0.657002806663513	0.482899755239487	1.25667428970337	0.501836717128754
s14	r1	1	fm_neu	10	-3.22222222222222	-1.0413703918457	1.57822489738464	-0.0142799252644181	-0.321835547685623	1.46871590614319	1.42213380336761	-0.0939455181360245	-1.23331522941589	-2.02278923988342	0.74443656206131	-0.335521757602692	0.265373766422272	-2.52620363235474
s14	r1	4	fm_van	4	-0.222222222222222	-1.10766172409058	-0.494813799858093	0.776501655578613	-1.13856041431427	0.257383763790131	-0.716473400592804	-1.4242889881134	-0.558199167251587	0.632216274738312	0.198420390486717	2.32650375366211	1.23300325870514	0.289738774299622
s14	r1	5	fm_van	7	0.777777777777778	1.31475341320038	-0.997656464576721	-0.193944483995438	-0.131503611803055	-1.43256068229675	-0.686452388763428	0.74776566028595	0.946669816970825	0.778096318244934	1.05050933361053	0.207910940051079	-2.20557188987732	1.66932344436646
s14	r2	7	fc_cap	14	2.77777777777778	-0.735059261322021	0.537619411945343	-2.24035120010376	-1.39770555496216	-0.048815980553627	-1.15293633937836	0.591842412948608	-1.41558218002319	0.698317050933838	-0.49211722612381	0.137902155518532	-1.54910707473755	0.785893976688385
s14	r2	7	fc_cap	19	2.77777777777778	1.3336626291275	0.332218199968338	2.29202437400818	0.593603610992432	0.773917376995087	2.81306147575378	-2.31475830078125	2.17810010910034	-1.2193386554718	-1.87877309322357	-1.97997307777405	1.29918932914734	0.0838860049843788
s14	r2	5	fc_ole	13	0.777777777777778	0.124909028410912	0.515770673751831	-0.794264018535614	-0.445873230695724	-0.0271925255656242	-0.197450146079063	0.68944239616394	-0.973385691642761	-0.0229025781154633	0.835183143615723	0.695501208305359	-1.24718904495239	-0.221891492605209
s14	r2	5	fc_ole	22	0.777777777777778	0.819478332996368	-1.53941380977631	-1.05463850498199	0.152042612433434	-1.32562255859375	-0.566463053226471	0.465994864702225	-0.34321653842926	0.0103618409484625	-1.69938230514526	-0.459055423736572	-0.00537221785634756	-0.502284586429596
s14	r2	6	fc_peg	15	1.77777777777778	-2.33115100860596	0.935287058353424	0.796869933605194	0.80637264251709	2.24260520935059	0.0185615979135036	-1.11099183559418	-0.445741951465607	1.28978550434113	0.984292507171631	0.497650116682053	0.940088450908661	-0.73915833234787
s14	r2	6	fc_peg	23	1.77777777777778	-0.00500784767791629	1.01125419139862	0.261191427707672	0.329209595918655	-0.661224603652954	-0.394699722528458	0.968604922294617	-1.34741175174713	0.0832720473408699	0.520566046237946	-0.457089811563492	0.169825479388237	0.459867238998413
s14	r2	2	fm_apr	16	-2.22222222222222	-0.440796792507172	-0.162731021642685	0.0265750307589769	0.733058571815491	0.545400977134705	0.150454685091972	-0.8995481133461	1.37258982658386	1.88670933246613	1.28091990947723	1.8565536737442	1.03628623485565	-0.211982935667038
s14	r2	2	fm_apr	20	-2.22222222222222	2.43710279464722	-2.72068238258362	0.707608878612518	0.131999894976616	-1.13782060146332	-0.260900467634201	0.835118412971497	1.91655242443085	-2.76120829582214	-2.68472957611084	-2.04283428192139	0.374983459711075	0.918692409992218
s14	r2	1	fm_neu	18	-3.22222222222222	-0.374585628509521	0.713750422000885	-0.31498259305954	-0.638539135456085	-1.08339762687683	-0.362671703100204	2.23474621772766	-0.124796092510223	-0.203759297728539	1.43598544597626	-0.549285173416138	-0.160278558731079	0.456017047166824
s14	r2	3	fm_neu	21	-1.22222222222222	-0.278139114379883	0.563135027885437	-0.0880167111754417	0.513481676578522	0.583814680576324	0.897702634334564	-0.671501398086548	-0.408350855112076	-0.487282663583755	0.0619045719504356	0.828394830226898	-0.327774435281754	-1.34404647350311
s14	r2	2	fm_van	17	-2.22222222222222	-0.275289267301559	-0.37697359919548	0.299075812101364	0.617455899715424	-0.707195103168488	-1.14581906795502	0.336441576480865	0.0679275542497635	0.201005578041077	1.11502408981323	0.644469738006592	0.379014939069748	0.400905579328537
s14	r2	3	fm_van	24	-1.22222222222222	-0.170325621962547	2.27111721038818	-1.78823184967041	-1.61561691761017	3.01764726638794	2.02461218833923	-1.31086981296539	-1.96571397781372	-1.31479752063751	0.424186527729034	-0.5924471616745	-2.38488817214966	-1.80460643768311
s14	r3	7	fc_cap	28	2.77777777777778	0.738789916038513	-1.1810051202774	0.819890022277832	-0.435380727052689	-0.963127136230469	-0.188097044825554	0.349201709032059	0.763790428638458	1.4911961555481	-2.15648603439331	-0.0996117815375328	-0.0582548938691616	1.07238662242889
s14	r3	7	fc_cap	35	2.77777777777778	-2.24765968322754	0.19535231590271	-0.945381104946136	-0.689432919025421	-0.500700771808624	-0.49252837896347	-2.79176878929138	-0.379925698041916	0.752850294113159	-0.383765667676926	0.205745100975037	0.367180705070496	-0.204067304730415
s14	r3	6	fc_ole	26	1.77777777777778	1.29807317256927	-0.0063317883759737	2.48278379440308	-0.547669947147369	-0.308523178100586	-1.11847937107086	0.225810661911964	0.452332258224487	1.12332046031952	1.06017827987671	0.375881284475327	1.52482986450195	1.61307632923126
s14	r3	6	fc_ole	36	1.77777777777778	-0.180199652910233	-0.0238836575299501	-0.248281478881836	0.576363325119019	0.367066264152527	0.35894438624382	0.976910889148712	0.469375461339951	-0.536017835140228	-0.41748583316803	0.366636335849762	-0.6319340467453	0.256307363510132
s14	r3	5	fc_peg	30	0.777777777777778	1.08882343769073	-1.23914813995361	-0.117494732141495	1.10764753818512	-0.256619065999985	0.428010195493698	0.824283480644226	-0.349474430084229	-0.332626640796661	0.304010957479477	0.414876997470856	0.0729135423898697	0.818125009536743
s14	r3	5	fc_peg	34	0.777777777777778	-1.55934381484985	1.17446792125702	-1.87680995464325	-0.0560716055333614	-0.138597294688225	-0.942794859409332	0.254930645227432	-0.948598086833954	-1.12192380428314	0.357266336679459	-0.206489115953445	-0.236834585666656	-1.53398108482361
s14	r3	2	fm_apr	25	-2.22222222222222	0.860582947731018	-1.19177091121674	0.349592357873917	1.61690449714661	-0.631218135356903	-0.37687024474144	0.5039923787117	1.72609972953796	0.792785465717316	-0.32273542881012	-0.768792808055878	0.626257658004761	0.0846357718110085
s14	r3	3	fm_apr	33	-1.22222222222222	0.32388237118721	0.678190588951111	0.38316136598587	-0.428841412067413	0.546844065189362	1.37405025959015	0.28020191192627	-0.104376710951328	-0.0273569878190756	-0.365666180849075	-0.534610867500305	-0.0952228456735611	-0.929347157478333
s14	r3	3	fm_neu	29	-1.22222222222222	0.946109056472778	-0.210742443799973	0.649363815784454	0.733208060264587	0.652132928371429	1.09654140472412	-0.204042583703995	0.43421596288681	-0.559816479682922	-0.0958127602934837	-1.5429675579071	0.333048790693283	-0.810447633266449
s14	r3	1	fm_neu	31	-3.22222222222222	-0.673640251159668	0.277425587177277	-0.418093860149384	0.00217150500975549	0.000425290112616494	-0.373783677816391	0.36091473698616	-1.65355265140533	-0.0234100837260485	0.428130596876144	0.610112309455872	-0.477919161319733	-0.523396492004395
s14	r3	1	fm_van	27	-3.22222222222222	-0.306966453790665	-0.0175418239086866	0.399585634469986	-1.47184753417969	-0.327900230884552	-0.153688222169876	-0.701368391513824	1.02972090244293	-0.322506695985794	-0.372712701559067	0.951476037502289	1.25149571895599	1.38106143474579
s14	r3	2	fm_van	32	-2.22222222222222	-0.277204126119614	0.0892596319317818	-0.300890207290649	-0.270636796951294	-0.0867285579442978	-0.738100945949554	-0.370633006095886	-0.356517195701599	0.70820814371109	0.397192895412445	0.445886790752411	-1.36375880241394	0.495600163936615
s15	r1	5	fc_cap	2	0.416666666666667	1.96819984912872	-0.311399191617966	0.013234949670732	-0.681263744831085	0.22113411128521	-0.0570589974522591	1.02607893943787	1.07944238185883	-1.69570362567902	0.406680822372437	0.436928361654282	-1.05567181110382	-0.202193215489388
s15	r1	5	fc_cap	12	0.416666666666667	-0.827397763729095	1.40077662467957	0.421854764223099	0.890442371368408	0.126130059361458	-0.998143017292023	-1.76031482219696	-1.62794637680054	1.54449141025543	0.492725729942322	-0.597029209136963	0.971238672733307	-0.862783193588257
s15	r1	5	fc_ole	5	0.416666666666667	-1.6037974357605	-0.572735726833344	1.14086520671844	0.425799340009689	-1.39782810211182	0.0425659231841564	-0.811798393726349	1.18261075019836	0.360785901546478	-1.17666161060333	0.0199102312326431	1.20770466327667	-0.314640462398529
s15	r1	5	fc_ole	9	0.416666666666667	-1.14747393131256	-0.636821806430817	0.0166670046746731	0.370345532894135	-0.0433563254773617	-0.150546461343765	-0.482513755559921	0.616549849510193	0.595607399940491	-0.027433292940259	0.268682301044464	0.318639725446701	0.534420311450958
s15	r1	6	fc_peg	4	1.41666666666667	0.330112874507904	-0.868897497653961	-1.4487771987915	-1.30239748954773	0.614963054656982	1.09172582626343	1.66647112369537	-0.617042779922485	-1.85789358615875	-0.894319713115692	-0.579986274242401	-1.03556907176971	1.46574914455414
s15	r1	5	fc_peg	8	0.416666666666667	1.29603207111359	2.1325318813324	0.0166625548154116	0.226271420717239	0.889825582504272	0.36694261431694	0.599867343902588	-2.00812697410583	0.168645143508911	2.33977961540222	0.328091084957123	-0.1938616335392	-0.318306446075439
s15	r1	2	fm_apr	6	-2.58333333333333	1.00864851474762	-1.08815157413483	-1.28092885017395	-0.940383493900299	-0.067479133605957	1.41045331954956	1.24250972270966	-0.358639180660248	1.56801605224609	-0.984138250350952	-0.979675114154816	0.525595784187317	0.575573682785034
s15	r1	5	fm_apr	11	0.416666666666667	-1.4011265039444	-0.491137593984604	0.694301426410675	0.620280504226685	-1.32785785198212	-0.338034480810165	-1.20427691936493	1.7205513715744	0.71757036447525	-0.348116725683212	-0.362882763147354	-0.0348088108003139	-0.329672276973724
s15	r1	2	fm_neu	3	-2.58333333333333	0.0441461578011513	0.479515701532364	0.234937831759453	-0.464895099401474	0.948228001594543	-0.471748530864716	0.840374171733856	0.361494064331055	-1.83275723457336	0.458235055208206	1.4264988899231	-1.42968058586121	-1.01744306087494
s15	r1	1	fm_neu	10	-3.58333333333333	0.242488145828247	0.827752590179443	0.323539674282074	1.37681972980499	2.13416695594788	-2.06349635124207	-1.18678092956543	-0.243631213903427	0.0164987482130527	0.344257056713104	1.91466915607452	-1.15343153476715	-0.56733375787735
s15	r1	4	fm_van	1	-0.583333333333333	0.215422317385674	0.146459877490997	-0.834798455238342	1.15212118625641	-0.663353741168976	0.296544849872589	0.0937526300549507	-0.442986279726028	0.654367089271545	0.0195803288370371	0.296318650245667	0.0503195822238922	0.774054348468781
s15	r1	5	fm_van	7	0.416666666666667	0.707020401954651	-2.06577372550964	-0.109388142824173	-1.39023590087891	-1.09518837928772	0.420490115880966	0.985536932945251	0.787556290626526	-0.627589821815491	-1.97796034812927	-2.29871869087219	2.09013819694519	0.935576736927032
s15	r2	5	fc_cap	14	0.416666666666667	-0.34497794508934	-0.178816542029381	0.425541967153549	0.105272829532623	-1.709996342659	-0.437773287296295	-1.05499053001404	0.0975002273917198	0.321293383836746	0.486793607473373	-0.610706329345703	0.907758772373199	0.455507844686508
s15	r2	5	fc_cap	19	0.416666666666667	0.0354026146233082	1.39309310913086	0.613264799118042	-1.88411557674408	0.0284844655543566	1.16999709606171	-1.26702928543091	-0.433539897203445	0.299457281827927	1.27299070358276	0.919908761978149	-1.52889275550842	-0.815984666347504
s15	r2	5	fc_ole	13	0.416666666666667	-0.0348453745245934	-0.690155506134033	-0.839930176734924	-0.167716532945633	-0.375003457069397	0.193102136254311	-0.819333136081696	-0.104316242039204	1.05547118186951	-0.240870535373688	0.348740845918655	0.14392776787281	1.10400104522705
s15	r2	6	fc_ole	22	1.41666666666667	-0.815572738647461	0.464755684137344	2.57138991355896	2.16382741928101	1.65177488327026	-0.0225312504917383	1.5868456363678	0.224963635206223	-2.34704113006592	0.213972106575966	-1.20356631278992	0.958306729793549	-3.41151857376099
s15	r2	6	fc_peg	15	1.41666666666667	-1.88682639598846	-0.303572922945023	-0.0486804060637951	0.206648394465446	1.58518624305725	-2.0910918712616	1.25310933589935	0.272003442049026	1.08092665672302	-1.01081788539886	-0.296982079744339	0.627809941768646	0.26294019818306
s15	r2	6	fc_peg	23	1.41666666666667	1.78255498409271	1.49789988994598	-0.920314192771912	1.7930988073349	-0.74150812625885	2.87827086448669	0.266302585601807	-1.09401965141296	-0.758982300758362	0.63188111782074	-0.0302380975335836	-0.867062747478485	0.577590584754944
s15	r2	4	fm_apr	16	-0.583333333333333	0.822905480861664	-1.45918691158295	-1.02672564983368	-2.77981305122375	-1.16400814056396	-0.527413785457611	-0.494206637144089	0.902941107749939	0.108173169195652	-0.232209995388985	0.588989794254303	-0.432493895292282	2.17500114440918
s15	r2	6	fm_apr	20	1.41666666666667	0.0510028265416622	0.989245355129242	-0.982862114906311	-0.870986878871918	0.641912221908569	0.149028331041336	-0.127426788210869	-0.695967197418213	0.64720606803894	1.60713696479797	-0.507835865020752	0.252979040145874	0.335054248571396
s15	r2	2	fm_neu	18	-2.58333333333333	0.0249681416898966	0.823337137699127	-0.348486751317978	0.48339980840683	0.395273208618164	-1.52820909023285	0.240687757730484	-0.854991257190704	0.402429163455963	-1.43672394752502	1.60095191001892	-0.685034930706024	-1.39784801006317
s15	r2	3	fm_neu	21	-1.58333333333333	-0.994739770889282	-1.10709416866302	-0.336949080228806	-0.223609492182732	-0.509644985198975	0.48028153181076	-0.676851868629456	0.991448402404785	0.507991671562195	0.631073117256165	0.770499229431152	-0.909591615200043	0.0133017804473639
s15	r2	5	fm_van	17	0.416666666666667	0.316484063863754	-0.980026602745056	0.422705739736557	0.469526052474976	-0.457148760557175	-0.876582860946655	0.374173313379288	0.403336942195892	0.17613323032856	-1.53030729293823	0.250057607889175	0.347907543182373	0.07564827054739
s15	r2	5	fm_van	24	0.416666666666667	1.34185314178467	-0.147336900234222	0.773987591266632	1.03303182125092	-1.37812435626984	1.36088073253632	-1.6573771238327	-1.12451422214508	-0.576071739196777	1.27505707740784	0.341967612504959	-1.0762757062912	0.709664165973663
s15	r3	5	fc_cap	28	0.416666666666667	-0.484376281499863	-0.544292151927948	1.52746534347534	0.52951967716217	2.66363286972046	-0.267053842544556	1.85815978050232	2.28946852684021	-1.47851037979126	-1.3201242685318	-2.73171949386597	2.64845967292786	-0.519268751144409
s15	r3	5	fc_cap	35	0.416666666666667	-0.651174545288086	-0.20830537378788	0.145019128918648	-0.81297767162323	-0.851911127567291	0.0404586642980576	-0.296581417322159	-0.203399911522865	-0.649122416973114	0.604188978672028	-1.15526521205902	0.244748398661613	0.368300795555115
s15	r3	5	fc_ole	26	0.416666666666667	0.0827871337532997	0.759038269519806	1.29580783843994	-0.411398231983185	-0.0345319136977196	0.397809237241745	-0.641567826271057	0.447025299072266	0.865947663784027	0.347580075263977	0.493707448244095	-0.509212970733643	-1.19275987148285
s15	r3	6	fc_ole	36	1.41666666666667	-1.22545647621155	2.04794406890869	-2.25684952735901	-0.247355818748474	0.120756916701794	-0.0189169738441706	0.446191340684891	-1.79955768585205	1.86989152431488	-0.31128466129303	-0.0742136761546135	1.47205591201782	-0.479643821716309
s15	r3	6	fc_peg	30	1.41666666666667	1.72255289554596	-0.156333237886429	-0.0588670000433922	0.686304688453674	-0.357181906700134	-1.35018134117126	-0.885410368442535	-0.0968573093414307	-0.846729636192322	1.38331377506256	2.06767654418945	-1.64824283123016	-0.094925582408905
s15	r3	6	fc_peg	34	1.41666666666667	-1.51230990886688	0.146561160683632	-0.237567514181137	-0.596636593341827	-0.45697882771492	-0.2002282589674	0.36539414525032	-0.791078448295593	-0.495095044374466	0.0386870093643665	-0.070136085152626	-0.0293534770607948	0.474338799715042
s15	r3	5	fm_apr	25	0.416666666666667	0.303328424692154	0.0482521466910839	-0.326087146997452	-0.169281557202339	0.508139789104462	1.11946225166321	0.578814804553986	-0.590448081493378	-0.0885740742087364	-0.632505893707275	-0.261428743600845	0.0398895554244518	0.780773937702179
s15	r3	5	fm_apr	33	0.416666666666667	0.522539556026459	-1.46897864341736	0.0779531076550484	0.51780104637146	-0.17264848947525	0.700544655323029	0.8917436003685	1.70314109325409	0.424846887588501	-1.14082646369934	-0.445544004440308	-0.190903067588806	0.20680820941925
s15	r3	2	fm_neu	29	-2.58333333333333	0.70532637834549	-0.989720284938812	-1.74392449855804	-0.55084615945816	0.453259021043777	0.209850549697876	-0.0551214329898357	0.202664360404015	0.173928797245026	0.048143032938242	0.195210695266724	-0.98954451084137	1.5840961933136
s15	r3	3	fm_neu	31	-1.58333333333333	-1.08031570911407	-0.194445595145226	1.85293436050415	0.318391293287277	0.478575825691223	0.294790476560593	-0.991645157337189	0.562059700489044	0.452102154493332	0.932008922100067	0.816268265247345	-0.314748972654343	-0.631046414375305
s15	r3	4	fm_van	27	-0.583333333333333	0.749310731887817	0.43535515666008	-0.54361093044281	0.671423375606537	0.258110195398331	-1.43042767047882	1.12753093242645	-1.29444575309753	0.021029457449913	-1.20789396762848	-0.805791556835175	0.752231955528259	-0.967191696166992
s15	r3	5	fm_van	32	0.416666666666667	-0.262695908546448	0.870663404464722	0.776614248752594	-0.54641193151474	-0.9158034324646	0.206239089369774	-1.03031778335571	0.536750912666321	-0.778739213943481	0.938109874725342	-0.073357954621315	0.524669170379639	-0.285841554403305
s17	r1	5	fc_cap	2	1.77777777777778	0.160170882940292	-0.815563321113586	0.0528258718550205	0.149738296866417	0.383228838443756	0.25066602230072	0.659274816513062	0.995960295200348	-0.0959528982639313	-0.483032673597336	-0.285455524921417	-0.0413690395653248	0.467096865177155
s17	r1	4	fc_cap	7	0.777777777777778	-1.21427690982819	1.87228965759277	0.415267467498779	-0.527334868907928	-1.11245405673981	0.361222147941589	0.332495599985123	-0.712057769298553	1.89520633220673	1.59602069854736	-0.302003711462021	0.00856198277324438	-1.59229528903961
s17	r1	5	fc_ole	1	1.77777777777778	0.356904089450836	-0.62087219953537	-0.0587951093912125	0.0577726438641548	0.634669184684753	-0.367230445146561	0.454017758369446	-0.361444711685181	-0.282900661230087	-0.31574147939682	-0.291264533996582	-0.287532895803452	1.03719484806061
s17	r1	5	fc_ole	10	1.77777777777778	1.04689240455627	-0.870450496673584	1.61773240566254	1.21613943576813	0.0212011933326721	1.26388490200043	-2.45939898490906	-0.32031774520874	-0.764646291732788	-1.38733458518982	0.777626574039459	-0.239631414413452	0.0928893312811852
s17	r1	3	fc_peg	3	-0.222222222222222	0.226762264966965	0.459122538566589	-1.04940342903137	0.0576682314276695	-0.650849521160126	-0.0487837381660938	-0.249370574951172	0.777876138687134	-0.561225950717926	0.17094586789608	0.979435682296753	0.756523430347443	-0.399709820747375
s17	r1	3	fc_peg	11	-0.222222222222222	0.393124341964722	-0.297695636749268	-0.259270161390305	-0.585146903991699	0.331410765647888	-2.23664164543152	0.296162277460098	0.387024790048599	-0.767671167850494	0.503467082977295	0.31186243891716	0.155827879905701	0.125222623348236
s17	r1	2	fm_apr	4	-1.22222222222222	-0.149121105670929	-0.725415825843811	-1.37277579307556	-0.244180366396904	0.38460448384285	-0.217022806406021	0.0752295926213264	-0.78845340013504	-1.14431202411652	-1.49964332580566	-0.883343160152435	0.39659172296524	1.58455920219421
s17	r1	1	fm_apr	8	-2.22222222222222	-1.19136106967926	0.733217477798462	-0.87870991230011	-1.05796849727631	-0.199220880866051	0.497672915458679	0.619304299354553	-0.486450552940369	0.930086016654968	0.249505639076233	-0.292860954999924	-0.373255342245102	-0.292401909828186
s17	r1	1	fm_neu	6	-2.22222222222222	-0.300785839557648	0.803952395915985	-0.587065935134888	-0.251952439546585	0.17325296998024	0.674834072589874	0.494856029748917	-0.513720631599426	0.941141903400421	1.35284328460693	-1.05070269107819	-1.08121192455292	-1.05757534503937
s17	r1	1	fm_neu	9	-2.22222222222222	-0.0214733816683292	-0.447098940610886	1.10155808925629	0.634873151779175	0.517174899578094	-0.325551509857178	-0.267433732748032	-0.0330427512526512	0.768509149551392	-0.117595046758652	0.176726087927818	0.111972436308861	-0.34900239109993
s17	r1	1	fm_van	5	-2.22222222222222	0.645217835903168	-0.3751220703125	0.610136330127716	0.647852838039398	0.770747423171997	-0.604976892471313	1.26547932624817	0.865044474601746	-0.645720362663269	1.36408507823944	0.820337772369385	0.425749987363815	-0.234565541148186
s17	r1	3	fm_van	12	-0.222222222222222	0.382037490606308	1.02896177768707	0.937884151935577	0.916358947753906	-0.350154727697372	0.155614897608757	0.307236045598984	0.314572513103485	-0.392418742179871	-0.845606207847595	0.511164605617523	0.0135146379470825	0.391301512718201
s17	r2	5	fc_cap	16	1.77777777777778	-0.0860337167978287	0.062166839838028	1.22516429424286	-0.107612431049347	-1.64585292339325	1.44851648807526	-1.18233525753021	0.604065477848053	0.362417012453079	0.787562906742096	-0.151763990521431	0.653832197189331	-0.735420942306519
s17	r2	4	fc_cap	23	0.777777777777778	-0.466582536697388	-1.39760410785675	-1.41772747039795	-1.33959448337555	1.03251695632935	-1.10266292095184	-0.818542957305908	0.424224317073822	-0.785675287246704	-1.65014553070068	0.283060014247894	0.106591068208218	1.52384948730469
s17	r2	5	fc_ole	14	1.77777777777778	0.817132234573364	0.160596817731857	0.981139898300171	0.73304271697998	-0.521765291690826	0.85861599445343	0.174648508429527	-0.139603495597839	0.0716752707958221	0.227393999695778	-0.652775347232819	-0.754569888114929	0.599575877189636
s17	r2	6	fc_ole	24	2.77777777777778	-0.0782016664743423	0.160459607839584	-0.872918248176575	-0.256592512130737	-0.121348053216934	-0.654474794864655	-0.35349440574646	-0.330806076526642	0.601337313652039	-0.568131864070892	0.165935039520264	0.0462337397038937	-1.16201639175415
s17	r2	4	fc_peg	18	0.777777777777778	-0.708890199661255	0.637917578220367	0.527001023292542	-0.515947043895721	0.102862015366554	0.674281775951385	0.84661877155304	-1.38721477985382	0.475638628005981	-0.411968320608139	-1.42720484733582	-0.320502102375031	0.171468913555145
s17	r2	5	fc_peg	22	1.77777777777778	-1.54041290283203	-0.147101163864136	-1.84673845767975	-0.107027173042297	-1.08872878551483	-0.753481984138489	-0.679107367992401	-0.0992828607559204	0.16920579969883	0.213535904884338	1.18990969657898	0.546316385269165	-1.19625341892242
s17	r2	1	fm_apr	13	-2.22222222222222	1.60815942287445	-0.65366917848587	0.593242526054382	0.0423065721988678	0.427350789308548	0.692606925964355	-0.677193880081177	0.835714757442474	-1.18961954116821	0.314039170742035	-0.159428209066391	0.000848166644573212	0.708233773708344
s17	r2	2	fm_apr	21	-1.22222222222222	0.537344992160797	0.466349810361862	-1.35401594638824	1.31361413002014	0.922899782657623	-0.223063960671425	1.19678008556366	-0.878181159496307	0.484398603439331	0.654630362987518	0.930847227573395	-0.213112115859985	-0.104552082717419
s17	r2	1	fm_neu	17	-2.22222222222222	-0.088989794254303	0.706156313419342	-0.424810707569122	-0.0101317996159196	0.77656489610672	0.179325208067894	0.957739114761353	-0.715711295604706	0.487944722175598	0.791950404644012	0.107903204858303	-0.456841975450516	0.0961600616574287
s17	r2	1	fm_neu	19	-2.22222222222222	-0.194957107305527	-0.760428190231323	1.6763551235199	-0.344999879598618	0.525468349456787	-1.819291472435	-0.441491842269897	1.33048272132874	-0.179234594106674	-0.874179005622864	0.259047359228134	0.392359465360641	0.810226380825043
s17	r2	1	fm_van	15	-2.22222222222222	0.326684236526489	-1.2639422416687	1.2165801525116	-0.276799082756042	-1.03203094005585	0.0939897075295448	-1.82746732234955	0.697714388370514	-1.65896797180176	0.0693282708525658	0.152826026082039	2.39128136634827	1.57255494594574
s17	r2	4	fm_van	20	0.777777777777778	0.9363654255867	0.178470253944397	0.37016287446022	-1.9448105096817	0.662754833698273	-0.337232440710068	1.0950483083725	0.81046861410141	-0.477601498365402	0.316155731678009	-3.25558567047119	-2.560467004776	-0.991215586662292
s17	r3	5	fc_cap	27	1.77777777777778	-1.03931784629822	1.88567996025085	-0.262432366609573	0.711114585399628	0.258594155311584	2.10138082504272	0.857434988021851	-0.806705057621002	1.12061560153961	0.492495119571686	-0.435269802808762	-1.06601417064667	-1.38994193077087
s17	r3	4	fc_cap	36	0.777777777777778	-1.99369156360626	0.296762466430664	-0.73473596572876	1.9444944858551	-1.6924694776535	-0.707841277122498	1.29807269573212	0.662139773368835	1.4020162820816	-1.04320073127747	3.00646328926086	0.939995884895325	-0.860637426376343
s17	r3	5	fc_ole	29	1.77777777777778	1.03916883468628	0.0393935032188892	-0.756326675415039	-0.122774854302406	0.124514348804951	0.795970678329468	-0.547358810901642	-0.43851912021637	-0.0560640543699265	0.286520957946777	0.28720286488533	-0.282584130764008	-0.265376538038254
s17	r3	6	fc_ole	33	2.77777777777778	0.0617491230368614	-0.994881927967072	1.34202420711517	0.499076038599014	-1.37530493736267	1.4421306848526	-2.13746881484985	-0.668048918247223	0.56920599937439	-0.490899324417114	0.0791089832782745	1.37706816196442	0.195964261889458
s17	r3	6	fc_peg	25	2.77777777777778	-1.20013213157654	-0.280714750289917	0.813115477561951	-1.02391290664673	-1.02601861953735	-1.15993583202362	-1.16431307792664	-1.45291233062744	-0.170380458235741	-1.91533672809601	-0.0370961837470531	1.39973747730255	0.977894008159637
s17	r3	5	fc_peg	32	1.77777777777778	1.8534187078476	0.0609592758119106	-2.2304961681366	-1.22257351875305	1.8137298822403	-0.179586037993431	0.727365791797638	0.0315944962203503	0.181974336504936	2.83087563514709	-0.973038733005524	-2.45982313156128	0.481406360864639
s17	r3	3	fm_apr	30	-0.222222222222222	2.33638501167297	-1.32642376422882	-0.465056419372559	0.204327568411827	2.98071551322937	-1.05039358139038	-0.249919220805168	0.79768031835556	-2.27956175804138	-0.943026185035706	-0.67253452539444	-0.515884459018707	2.15562415122986
s17	r3	5	fm_apr	35	1.77777777777778	-0.711368560791016	-0.454331129789352	-0.00335769727826118	1.92425680160522	-0.596836090087891	-1.4610903263092	1.5311918258667	2.06058526039124	-0.877144038677216	-0.0521741323173046	1.20824754238129	0.920333564281464	-0.697313725948334
s17	r3	1	fm_neu	26	-2.22222222222222	-1.66531991958618	3.2933075428009	0.408677160739899	-2.02580761909485	0.106101371347904	0.994129538536072	1.15287864208221	-2.73915672302246	1.97037589550018	1.24935483932495	-0.867852687835693	-0.773967266082764	-2.47516775131226
s17	r3	1	fm_neu	34	-2.22222222222222	-0.561118960380554	-1.2007155418396	0.626105189323425	1.72110319137573	-0.98704320192337	-0.923732101917267	-1.24273502826691	2.1724750995636	-1.94845902919769	-0.865409970283508	1.15756630897522	1.88862991333008	0.526505410671234
s17	r3	1	fm_van	28	-2.22222222222222	-0.785528719425201	0.757695376873016	-0.44831320643425	-1.69709777832031	-1.54853200912476	1.79660356044769	0.332005798816681	-1.36793267726898	1.3580619096756	0.582388639450073	-0.492069125175476	-1.10581040382385	-0.460491597652435
s17	r3	1	fm_van	31	-2.22222222222222	1.27004659175873	-0.971428513526917	0.507977604866028	0.888525187969208	0.998246967792511	-0.108452618122101	-0.376209020614624	0.471938729286194	0.487745314836502	-0.589674353599548	-0.175021037459373	0.000607581867370754	0.746209740638733
s18	r1	3	fc_cap	2	-0.527777777777778	-0.323512017726898	0.169760897755623	0.365287184715271	-0.704633176326752	1.40488243103027	1.20474553108215	0.176736727356911	1.49663162231445	-0.294512212276459	1.34705555438995	0.780433535575867	-0.480995237827301	-1.35114848613739
s18	r1	5	fc_cap	12	1.47222222222222	0.493277043104172	0.529796481132507	-0.367926597595215	-0.510911345481873	-2.23841166496277	0.00709229055792093	-1.21493005752563	-0.158892571926117	0.380586236715317	-0.454473912715912	-1.37860798835754	0.337537378072739	0.983993530273438
s18	r1	7	fc_ole	5	3.47222222222222	-0.0843202844262123	-0.57867956161499	-0.233899101614952	0.608589053153992	-0.00685426779091358	-0.441156834363937	0.774812459945679	-0.536455571651459	-0.135761573910713	-0.352404862642288	-0.0475104227662086	-0.0602657310664654	0.295087158679962
s18	r1	5	fc_ole	9	1.47222222222222	-0.458097666501999	-0.771602153778076	0.536505818367004	2.37294411659241	-0.372189193964005	-0.686292469501495	-0.111106865108013	-0.294959664344788	0.164425298571587	-0.570926308631897	0.588610529899597	-0.0732386857271194	0.0350447073578835
s18	r1	7	fc_peg	4	3.47222222222222	2.21831512451172	0.950239777565002	0.200459420681	-1.48943066596985	0.320498049259186	-0.00725908251479268	-0.18216960132122	-0.737377166748047	0.0217348523437977	-0.387353867292404	-1.56363999843597	0.0580482967197895	1.18637347221375
s18	r1	2	fc_peg	8	-1.52777777777778	-0.615751028060913	0.665488600730896	-0.575354933738708	0.804299235343933	1.27772426605225	-1.98524630069733	1.47991991043091	-0.57408881187439	0.409976899623871	0.052490770816803	1.08720636367798	0.442350953817368	-0.158122152090073
s18	r1	2	fm_apr	6	-1.52777777777778	-1.45989775657654	0.686208069324493	1.28001749515533	-0.603340923786163	1.30177617073059	1.86671102046967	-0.361785918474197	-0.17299211025238	0.738973379135132	-1.16571819782257	-0.377481371164322	1.7400153875351	-0.52046936750412
s18	r1	2	fm_apr	11	-1.52777777777778	-0.743230581283569	-1.94345486164093	-0.434662908315659	-0.411183565855026	-1.492431640625	0.239454686641693	-0.767083168029785	-0.74848872423172	-1.15367269515991	1.50839972496033	1.43495714664459	-1.88433480262756	-0.0114212585613132
s18	r1	1	fm_neu	3	-2.52777777777778	0.10723102837801	0.484111398458481	-1.28023850917816	-1.40320134162903	0.564955413341522	-0.270609945058823	1.71198856830597	1.93355846405029	-0.959090232849121	0.568236291408539	0.32198777794838	-0.381504505872726	-1.80817794799805
s18	r1	1	fm_neu	10	-2.52777777777778	1.3121532201767	-0.998307645320892	0.24290132522583	1.12949669361115	-0.712427914142609	0.604803919792175	-1.94654583930969	0.0494987554848194	-0.26964271068573	-0.331900149583817	-0.343959301710129	-0.469650566577911	1.4243289232254
s18	r1	3	fm_van	1	-0.527777777777778	-0.505425214767456	-1.39819490909576	-0.979787886142731	-1.05791914463043	-1.07320654392242	-0.378019005060196	0.0259814709424973	0.169360160827637	-0.614041924476624	2.80907024716726e-05	1.01534712314606	-0.488636702299118	-0.407813280820847
s18	r1	2	fm_van	7	-1.52777777777778	-0.382443785667419	2.35511779785156	0.128950208425522	1.15638697147369	1.62700474262238	0.322928339242935	0.0598423257470131	0.907641291618347	2.09426927566528	-0.752521157264709	-1.65559017658234	1.87632739543915	-0.587159514427185
s18	r2	4	fc_cap	15	0.472222222222222	-0.553165912628174	-0.956268489360809	1.78165006637573	0.143571078777313	-0.62671971321106	-1.00862801074982	0.4911829829216	-0.744660377502441	0.676393389701843	-0.530603110790253	0.142419055104256	-0.341569900512695	1.44864535331726
s18	r2	5	fc_cap	19	1.47222222222222	0.804544270038605	1.56899833679199	-1.38766860961914	1.1265914440155	-1.16694295406342	0.806284427642822	-0.602477371692657	-0.720090866088867	-0.574807226657867	2.19323706626892	0.607201516628265	-1.04081547260284	-0.910119295120239
s18	r2	5	fc_ole	16	1.47222222222222	0.463907897472382	0.223161458969116	1.4848393201828	0.626099705696106	0.525424182415009	-0.00743964686989784	0.0349157638847828	-0.253611981868744	0.784661531448364	0.862736165523529	-1.67027699947357	1.63462591171265	0.606652617454529
s18	r2	6	fc_ole	22	2.47222222222222	1.42393147945404	-0.928258657455444	-0.965936720371246	-2.67057394981384	0.594815075397491	0.21322113275528	0.752337753772736	0.63083416223526	-1.77352297306061	-2.16707539558411	-0.23781456053257	0.303374469280243	-1.05489063262939
s18	r2	5	fc_peg	14	1.47222222222222	-1.70769691467285	-0.0421419516205788	1.03155732154846	-0.0989941209554672	0.268152117729187	-2.02659058570862	-0.733107507228851	-0.730886697769165	0.0907930210232735	-0.116641655564308	1.26100826263428	-1.6211189031601	1.72495830059052
s18	r2	7	fc_peg	23	3.47222222222222	1.13537776470184	0.730278849601746	0.321645319461823	1.24355530738831	0.775909423828125	1.0460809469223	0.296981364488602	0.319452285766602	0.488649249076843	0.206594526767731	-0.377632647752762	0.177222669124603	-0.0889605507254601
s18	r2	3	fm_apr	13	-0.527777777777778	-1.38389790058136	-0.53700864315033	-0.590946316719055	-0.53546267747879	-0.833147883415222	0.541950881481171	0.199953407049179	-0.327847242355347	-0.481859028339386	-0.399855613708496	0.339055716991425	-0.381048321723938	-0.0323820896446705
s18	r2	3	fm_apr	20	-0.527777777777778	-0.768501937389374	0.603886187076569	-0.917058706283569	0.328395128250122	0.654616892337799	0.266642957925797	0.35113736987114	0.523621022701263	0.155679658055305	-0.772339940071106	0.617529571056366	-0.326688647270203	-1.52188861370087
s18	r2	1	fm_neu	18	-2.52777777777778	0.835182785987854	-1.62088418006897	-0.207115650177002	0.455936968326569	0.176494389772415	0.355654567480087	1.40775692462921	0.419821858406067	0.268177181482315	0.352925360202789	-0.101984612643719	1.67023038864136	1.283358335495
s18	r2	1	fm_neu	21	-2.52777777777778	-0.0567716397345066	0.136025086045265	0.46854841709137	-0.33242467045784	-1.89701366424561	0.908035516738892	-1.93896305561066	-0.596191048622131	0.10019438713789	1.460768699646	-0.882823050022125	0.191241011023521	-0.580788671970367
s18	r2	1	fm_van	17	-2.52777777777778	0.142506048083305	0.443970263004303	-1.59677028656006	-0.35172775387764	-0.149309948086739	-1.83659303188324	0.237449958920479	-0.421680897474289	0.122387275099754	-0.286882847547531	0.657948195934296	-1.0447701215744	-0.147767201066017
s18	r2	2	fm_van	24	-1.52777777777778	-0.0932764187455177	-0.0447194762527943	1.74880909919739	-0.282800257205963	0.880124628543854	-1.12425410747528	-1.53109407424927	-0.0609305985271931	-0.133535727858543	0.97287118434906	1.14530980587006	0.893424391746521	-0.722968399524689
s18	r3	5	fc_cap	25	1.47222222222222	-0.584110140800476	-1.00084948539734	0.389679998159409	0.10424766689539	-0.461995810270309	0.435903131961823	-0.0586686432361603	0.672874391078949	-0.248576194047928	-0.944584906101227	-0.510639905929565	-0.762179493904114	-0.268521279096603
s18	r3	4	fc_cap	35	0.472222222222222	0.496436655521393	0.46433424949646	-1.20574152469635	-0.0254833791404963	0.383194267749786	1.43444848060608	1.06847035884857	1.81937694549561	-1.27636206150055	-0.762932479381561	-1.23945569992065	-1.22646343708038	0.602601885795593
s18	r3	5	fc_ole	27	1.47222222222222	1.9786274433136	1.60698306560516	0.662420630455017	0.618060648441315	1.31907284259796	0.0466254986822605	1.96648359298706	-1.34199607372284	2.61447405815125	-0.162472248077393	-0.720668315887451	1.46537613868713	1.52819621562958
s18	r3	7	fc_ole	36	3.47222222222222	-1.31045520305634	1.12409830093384	1.7495265007019	0.615957736968994	-0.26792585849762	-0.324530839920044	-0.739430129528046	-0.666815757751465	0.0172589849680662	1.52222752571106	0.619450747966766	-0.104503639042377	0.0704549849033356
s18	r3	6	fc_peg	30	2.47222222222222	-1.10423743724823	-1.53046464920044	-0.661493241786957	-0.398233771324158	-0.241163089871407	-0.514892280101776	-2.09687495231628	0.799479365348816	-1.980628490448	0.209040239453316	0.966514527797699	-0.134005904197693	-0.836626708507538
s18	r3	5	fc_peg	34	1.47222222222222	1.33030462265015	0.21918061375618	-1.69385600090027	-0.882783710956573	-1.42002737522125	0.0731450170278549	0.71545684337616	-1.24315214157104	-0.0116190472617745	-0.306532829999924	-0.815314054489136	-1.26752638816833	-0.464430391788483
s18	r3	3	fm_apr	28	-0.527777777777778	0.0245644114911556	-0.226674973964691	1.08407604694366	-0.0666483417153358	0.394640982151031	0.974484503269196	0.683083772659302	-0.651240825653076	1.23593723773956	-2.62105965614319	-1.68148040771484	2.01382851600647	1.3914692401886
s18	r3	3	fm_apr	33	-0.527777777777778	-0.188700690865517	-0.257809102535248	-0.0491914190351963	0.419509798288345	0.498636513948441	-0.0391872227191925	0.922606766223907	0.472326338291168	0.150044798851013	0.100811034440994	1.39893662929535	0.445754498243332	-0.53527307510376
s18	r3	1	fm_neu	29	-2.52777777777778	-0.907037675380707	-1.61191654205322	-0.341668307781219	0.965409278869629	-0.767897188663483	-1.21086323261261	-0.17488968372345	0.0586279593408108	0.0722162649035454	0.966925203800201	1.7524436712265	-0.377445340156555	-0.834589421749115
s18	r3	1	fm_neu	31	-2.52777777777778	-1.20170927047729	0.522553324699402	-1.48872375488281	0.00944479834288359	1.79190754890442	-0.0748629048466682	-1.01841640472412	1.8356032371521	-2.26287174224854	1.11721479892731	0.611276984214783	-0.882069647312164	-1.18570184707642
s18	r3	2	fm_van	26	-1.52777777777778	1.45738112926483	0.159993976354599	0.744711220264435	-1.97192811965942	-0.549879550933838	-1.52589523792267	-0.293559581041336	-2.82028031349182	1.62099945545197	-0.0586024932563305	-0.501473426818848	-0.693174719810486	2.00916004180908
s18	r3	2	fm_van	32	-1.52777777777778	0.208498775959015	0.803048551082611	0.75645524263382	1.06918561458588	-0.482285708189011	2.11410784721375	0.414004564285278	1.69393169879913	-0.0373288989067078	-0.29668053984642	-1.24128425121307	0.792648613452911	-0.561104595661163
s19	r1	5	fc_cap	3	1.44444444444444	-1.92401421070099	-0.663366973400116	-0.47988748550415	0.18859076499939	-0.250130325555801	-2.41920471191406	-1.65177762508392	-0.679390549659729	0.620498478412628	0.789381623268127	1.27820658683777	0.665623605251312	-0.973353743553162
s19	r1	3	fc_cap	7	-0.555555555555555	1.14377093315125	-0.520283579826355	0.253691762685776	-1.28894376754761	0.496642112731934	3.17441034317017	2.00396203994751	1.35084843635559	-0.48215040564537	-0.878100275993347	-1.73729586601257	0.687621235847473	-0.100565284490585
s19	r1	6	fc_ole	4	2.44444444444444	1.23711693286896	0.149633690714836	-0.527619898319244	0.451509982347488	-0.0197761245071888	-1.47131216526031	0.631230175495148	-1.40561807155609	-0.515341997146606	0.0386328510940075	0.288451254367828	-0.978370904922485	1.3406001329422
s19	r1	5	fc_ole	11	1.44444444444444	0.0855676084756851	1.81665456295013	1.43518698215485	0.248618707060814	-1.21552705764771	0.782807528972626	-1.68115091323853	1.98819553852081	0.537297248840332	1.33736252784729	1.20743465423584	-1.49904775619507	0.94817715883255
s19	r1	5	fc_peg	2	1.44444444444444	-0.0861072465777397	-0.334280073642731	-1.16567945480347	-0.00715378159657121	1.79804718494415	0.73424357175827	0.474459737539291	-1.16200041770935	-0.624752640724182	-1.30164051055908	-0.236426427960396	1.05105090141296	-0.996354341506958
s19	r1	5	fc_peg	10	1.44444444444444	-0.959284842014313	0.297283530235291	0.703766405582428	1.04532623291016	-0.958606600761414	-0.687903046607971	-0.468261927366257	-0.118646055459976	0.33280685544014	0.169380307197571	-1.47591412067413	-0.537973165512085	-0.304883360862732
s19	r1	4	fm_apr	1	0.444444444444445	0.0589917600154877	0.120921343564987	-0.11491996794939	-0.0989064276218414	-0.525475084781647	-0.051320806145668	-0.341458708047867	-0.0832222700119019	-0.493275731801987	0.158781692385674	-0.445215672254562	0.339610069990158	-0.0815546214580536
s19	r1	4	fm_apr	8	0.444444444444445	1.06250214576721	-1.77753865718842	0.0368844382464886	-1.23114109039307	-0.808599650859833	-0.48902240395546	0.546743452548981	0.867960512638092	0.375298410654068	-0.235185503959656	1.08649122714996	-0.666750371456146	0.644461214542389
s19	r1	1	fm_neu	6	-2.55555555555556	-0.439498096704483	0.398435026407242	0.721501886844635	0.874809324741364	1.80311894416809	0.839112401008606	1.48099291324615	-1.65479612350464	1.12491595745087	-1.42630755901337	-1.04612565040588	1.08517789840698	-0.546497762203217
s19	r1	1	fm_neu	12	-2.55555555555556	-0.109058476984501	-0.35918265581131	-0.266657501459122	-0.754435539245605	-0.697628974914551	-0.36933907866478	-0.727709829807281	1.85792696475983	-0.987825870513916	1.12078022956848	1.04572200775146	-0.781986057758331	0.699320554733276
s19	r1	2	fm_van	5	-1.55555555555556	-0.00613658735528588	1.05647480487823	-0.969371438026428	0.190546900033951	0.915118217468262	-0.0930545255541801	0.168335780501366	-1.07117879390717	0.216681614518166	-0.499744951725006	0.00144789787009358	1.18952286243439	-0.692452549934387
s19	r1	1	fm_van	9	-2.55555555555556	-0.927531540393829	0.97140645980835	0.246801286935806	1.29675114154816	1.09541940689087	0.52753484249115	0.0890321284532547	-0.425715833902359	0.952006101608276	0.927305161952972	0.53212833404541	0.715114057064056	-0.775562345981598
s19	r2	5	fc_cap	13	1.44444444444444	0.310101479291916	-1.0634880065918	0.432890176773071	0.597277164459229	-0.864192962646484	-0.501457571983337	-0.2764772772789	0.101664759218693	-0.687598526477814	0.0541926734149456	-0.234301373362541	0.914508700370789	-0.0291688479483128
s19	r2	6	fc_cap	22	2.44444444444444	1.68885147571564	-0.679612934589386	-0.575772345066071	-1.08016180992126	-0.83332234621048	-0.329616874456406	0.916985988616943	-0.941719889640808	0.0886894837021828	-1.11346614360809	-0.10780593007803	-2.2004246711731	1.48217332363129
s19	r2	5	fc_ole	15	1.44444444444444	-0.278968632221222	0.946269750595093	0.183283612132072	-1.00649166107178	0.341516196727753	0.418904840946198	-1.28796792030334	1.29945135116577	-1.44922637939453	1.63762843608856	0.110765144228935	-0.406449794769287	-1.43045043945312
s19	r2	5	fc_ole	21	1.44444444444444	-0.194280594587326	-1.12710845470428	-2.04496359825134	-0.683022379875183	-1.16549980640411	-0.000506284064613283	-0.913940727710724	0.656513452529907	-0.697119295597076	-0.038323063403368	0.412097245454788	-1.3601166009903	1.18166375160217
s19	r2	5	fc_peg	18	1.44444444444444	-2.13231348991394	1.22039520740509	2.17881011962891	1.33116388320923	-0.265159457921982	-0.739749073982239	0.0703587606549263	0.930415391921997	1.85063254833221	0.652161002159119	0.0215381719172001	1.49380302429199	0.0970085561275482
s19	r2	6	fc_peg	23	2.44444444444444	0.602316379547119	-0.993077874183655	0.569655001163483	-0.271972447633743	-0.201359450817108	-0.325476855039597	-0.238008737564087	-0.746076285839081	-0.0853547751903534	-1.27988696098328	-0.793810486793518	-0.286116600036621	0.488098621368408
s19	r2	3	fm_apr	16	-0.555555555555555	-0.651898682117462	1.81296288967133	-0.496238201856613	-0.489425748586655	1.75133323669434	1.01547372341156	0.0966381207108498	-0.401615530252457	0.85139137506485	0.0745059326291084	-0.276896595954895	0.268724650144577	-1.86408603191376
s19	r2	2	fm_apr	24	-1.55555555555556	2.55484223365784	-1.3884699344635	0.22618056833744	0.100103743374348	0.363202303647995	0.579643964767456	1.84179174900055	-0.810630321502686	-1.59663152694702	-0.849483609199524	-0.444030791521072	0.101848743855953	1.07107126712799
s19	r2	1	fm_neu	17	-2.55555555555556	0.850194156169891	-0.0244516599923372	0.23836088180542	0.710494935512543	0.168928787112236	0.830980241298676	0.945495069026947	-0.848220765590668	0.416515111923218	-0.863438844680786	-0.160234332084656	0.442839413881302	0.578975260257721
s19	r2	1	fm_neu	19	-2.55555555555556	-1.16296362876892	-0.607610642910004	0.00764761492609978	0.673563659191132	-0.440588444471359	-1.53180873394012	-0.602259159088135	1.16656422615051	0.264843374490738	1.29067540168762	1.06249666213989	-0.00764932949095964	-0.591462075710297
s19	r2	2	fm_van	14	-1.55555555555556	-1.31207728385925	0.733674108982086	0.251700818538666	-0.148148253560066	-0.53799569606781	0.830176055431366	-1.00756621360779	0.260351657867432	0.96740734577179	0.273302227258682	-0.863531112670898	0.537904858589172	-0.884025812149048
s19	r2	4	fm_van	20	0.444444444444445	-0.345326781272888	-0.980665445327759	0.366255104541779	1.08100950717926	-1.18279254436493	-0.957099854946136	0.184667095541954	-0.415188938379288	0.228675737977028	-1.52160048484802	0.294675916433334	1.01598179340363	0.853340923786163
s19	r3	5	fc_cap	26	1.44444444444444	0.893660426139832	2.51895475387573	-1.96785020828247	-1.48761546611786	1.00874030590057	0.0235192030668259	-0.821953415870667	0.0559905134141445	-0.893086075782776	1.90468466281891	0.78411591053009	-1.88368630409241	-0.7102872133255
s19	r3	5	fc_cap	33	1.44444444444444	0.238474041223526	-1.19880163669586	-0.982563734054565	-0.999759316444397	0.525739789009094	-0.575438439846039	0.401397526264191	0.459714442491531	-1.12541556358337	0.0884724482893944	0.692269563674927	0.0133456531912088	0.446048766374588
s19	r3	5	fc_ole	29	1.44444444444444	0.114052884280682	-0.471654802560806	-0.446177065372467	-0.881426155567169	0.930381894111633	0.301191836595535	-0.0827196910977364	-0.037490475922823	0.34477037191391	0.66610312461853	0.8577481508255	-0.716510355472565	0.444020450115204
s19	r3	4	fc_ole	36	0.444444444444445	-0.763949751853943	0.540852427482605	0.641022324562073	1.28931760787964	-0.99130517244339	0.270253300666809	-0.622636735439301	0.304522901773453	0.121638409793377	0.923319518566132	0.297593414783478	-0.633970439434052	-0.315979838371277
s19	r3	6	fc_peg	28	2.44444444444444	0.63919985294342	-1.11322748661041	2.10450577735901	1.03061759471893	0.146191596984863	-0.978868782520294	1.46558809280396	-0.920559823513031	-1.60210621356964	-1.78672862052917	-2.41365385055542	1.70084023475647	-1.20903182029724
s19	r3	5	fc_peg	32	1.44444444444444	-0.87841123342514	0.554795145988464	1.82248950004578	-0.884397864341736	-0.986459910869598	1.54401755332947	-0.458127409219742	0.43865966796875	1.38127100467682	-1.59535777568817	-1.92662942409515	0.227188438177109	1.36290645599365
s19	r3	3	fm_apr	30	-0.555555555555555	-0.141864895820618	-0.612901210784912	-1.35876512527466	-1.42062878608704	-1.52344024181366	0.704126417636871	-1.41254580020905	1.04621338844299	2.37281727790833	1.13637053966522	1.10774302482605	-1.53885471820831	1.84798979759216
s19	r3	2	fm_apr	34	-1.55555555555556	1.72915506362915	0.743427217006683	0.401506364345551	2.38729238510132	1.79805791378021	-0.267251372337341	1.2504118680954	-1.59917855262756	-0.943735778331757	-1.09995436668396	-0.0805580541491508	1.17954039573669	-0.513345420360565
s19	r3	1	fm_neu	27	-2.55555555555556	0.0898454487323761	0.741327822208405	-1.26280927658081	-0.735148072242737	0.357694268226624	0.554331719875336	-0.129281461238861	1.27832913398743	0.300139933824539	0.686083078384399	0.0791611522436142	0.1861302703619	-2.57745027542114
s19	r3	1	fm_neu	35	-2.55555555555556	0.0709796771407127	0.283856451511383	-0.906296849250793	1.69645202159882	0.627521753311157	-1.3897567987442	1.6621288061142	-1.18828845024109	-2.21506905555725	0.0316525436937809	1.18586730957031	0.325476914644241	0.743320107460022
s19	r3	2	fm_van	25	-1.55555555555556	-0.896694362163544	-0.370139956474304	-0.19849593937397	-0.870567321777344	1.04640257358551	-0.161553263664246	0.0115216439589858	-0.618721425533295	0.494139492511749	0.65930962562561	1.60282063484192	-1.34369242191315	0.226672559976578
s19	r3	2	fm_van	31	-1.55555555555556	-0.159241944551468	-0.621463119983673	0.941927254199982	-0.854099869728088	-1.70619654655457	0.209012910723686	-1.51789748668671	1.06493616104126	0.556253850460052	-0.130866944789886	-1.7063444852829	0.699745953083038	0.140662774443626
s2	r1	6	fc_cap	5	2.61111111111111	-0.203164398670197	-0.318612158298492	-0.395830482244492	0.183880552649498	0.651732206344604	-0.271892488002777	0.189092397689819	-0.461779773235321	0.537838816642761	-0.371090590953827	-0.428430408239365	0.174859523773193	0.493935286998749
s2	r1	6	fc_cap	9	2.61111111111111	-0.0422570742666721	-0.288432091474533	0.710361838340759	-0.143503025174141	-1.23382472991943	-0.405746161937714	-0.406256556510925	-0.210035473108292	-0.604354381561279	0.498575389385223	0.264749735593796	-0.826689064502716	0.0713691487908363
s2	r1	3	fc_ole	6	-0.388888888888889	-1.53452372550964	1.31215953826904	-0.0354074314236641	1.44704139232635	-0.0758826658129692	-0.353364080190659	0.610545933246613	0.83349996805191	0.422029078006744	-0.211534768342972	-1.44167876243591	1.59903144836426	-1.39053213596344
s2	r1	5	fc_ole	11	1.61111111111111	0.925022482872009	0.660161793231964	-0.287497699260712	0.12787452340126	-0.195568591356277	-0.0967389345169067	0.438697040081024	0.854415714740753	0.111272223293781	0.215714827179909	0.303796172142029	-0.29745227098465	0.564100444316864
s2	r1	3	fc_peg	4	-0.388888888888889	-0.416408240795135	-1.26242303848267	1.90430855751038	-1.26995253562927	0.0225803926587105	2.49675178527832	-1.95940768718719	-1.90664803981781	-0.22547359764576	0.847677230834961	1.19707572460175	-0.345011830329895	-0.291951268911362
s2	r1	1	fc_peg	7	-2.38888888888889	1.92330241203308	-0.438204526901245	-0.494900345802307	-0.680437088012695	1.09198427200317	-1.15895879268646	1.49042499065399	1.8917441368103	-0.835688173770905	-0.344087570905685	0.275423914194107	-1.00112187862396	0.315404742956161
s2	r1	7	fm_apr	3	3.61111111111111	1.40954685211182	-0.6852947473526	-0.64661967754364	0.675019979476929	0.746845662593842	-0.491042256355286	-0.294493675231934	-0.571889400482178	0.154078885912895	-1.16377103328705	-0.217748880386353	0.246583312749863	0.847260415554047
s2	r1	3	fm_apr	12	-0.388888888888889	0.4363614320755	1.08347594738007	-2.10690832138062	-2.86278820037842	-0.652855336666107	0.026837233453989	0.689384818077087	0.580791652202606	-0.266353785991669	-0.0769440159201622	1.3857034444809	-0.461743026971817	0.56288081407547
s2	r1	5	fm_neu	2	1.61111111111111	-1.71310913562775	0.580715715885162	-0.500835299491882	1.07144784927368	0.720022678375244	0.261365473270416	-0.116810105741024	-1.68219316005707	-0.295676231384277	0.351414561271667	0.24333231151104	0.769965767860413	-2.3037850856781
s2	r1	1	fm_neu	10	-2.38888888888889	-2.27124905586243	-0.339078962802887	0.328701853752136	1.45404875278473	-1.86074602603912	0.473868697881699	-1.96925806999207	-0.107237190008163	1.53063821792603	0.267436951398849	-1.62369763851166	0.0911652520298958	-0.0657010078430176
s2	r1	6	fm_van	1	2.61111111111111	0.286612957715988	-0.0274624358862638	0.174206525087357	-0.0797107145190239	-0.289193361997604	0.133509308099747	0.0985360369086266	-0.09693294018507	0.0199019014835358	0.357530891895294	-0.553808689117432	-0.0346658900380135	1.19453561306
s2	r1	2	fm_van	8	-1.38888888888889	0.380274802446365	-1.15348958969116	2.95507502555847	0.571963965892792	0.661825597286224	1.53538727760315	-0.386886805295944	0.453919321298599	0.139195159077644	-1.86561059951782	-0.372308731079102	0.997773289680481	-0.37545257806778
s2	r2	7	fc_cap	18	3.61111111111111	0.451587021350861	-0.202723249793053	-0.7940633893013	1.30853450298309	0.53620845079422	-1.96144938468933	1.71332108974457	0.267225325107574	0.0740612000226974	1.50757789611816	0.130246266722679	0.509298264980316	1.30858504772186
s2	r2	7	fc_cap	20	3.61111111111111	0.689157128334045	-0.615625202655792	0.545794665813446	-0.922231018543243	0.0707723796367645	-1.35194683074951	1.99361324310303	1.21212863922119	-1.52083671092987	0.157702714204788	0.067909337580204	-0.496950477361679	0.52819812297821
s2	r2	5	fc_ole	15	1.61111111111111	0.0563277527689934	2.83313131332397	-1.32867193222046	-0.818355619907379	0.609643340110779	-1.19771933555603	0.0441252216696739	-0.121990464627743	-0.381677836179733	1.20525538921356	1.8505482673645	-2.60494375228882	-0.474946439266205
s2	r2	3	fc_ole	19	-0.388888888888889	-0.653523564338684	0.713265359401703	0.223974600434303	0.236537709832191	-0.665854632854462	0.470488041639328	-1.13822495937347	-1.58074903488159	2.80687284469604	-0.344274759292603	-0.154864087700844	0.24712061882019	-1.2667384147644
s2	r2	2	fc_peg	14	-1.38888888888889	-0.0198595207184553	-0.740482687950134	-0.368279695510864	-1.03059387207031	0.153283566236496	2.41754484176636	-2.2665388584137	0.668401539325714	-1.16276931762695	-0.93076753616333	0.0241208244115114	1.33641016483307	-0.48542782664299
s2	r2	1	fc_peg	21	-2.38888888888889	0.304521143436432	-0.325607299804688	-0.221906751394272	0.272484004497528	0.244193196296692	0.510428190231323	0.432213634252548	-0.0362824760377407	-0.524082899093628	-0.383988827466965	-1.07823240756989	0.888504385948181	0.0475775860249996
s2	r2	4	fm_apr	17	0.611111111111111	-0.247149035334587	-0.173075824975967	0.0531078577041626	0.558987438678741	-1.37435531616211	0.0235860589891672	-0.605920076370239	-0.334495693445206	-1.01335060596466	0.147658973932266	-1.19343709945679	0.0208493806421757	-0.849682807922363
s2	r2	1	fm_apr	22	-2.38888888888889	1.43204939365387	-2.26428246498108	0.133129507303238	-1.0397584438324	0.708339214324951	-1.14350545406342	1.13029742240906	0.483567297458649	0.992338716983795	-1.90808272361755	0.73751837015152	-0.795608341693878	2.06921672821045
s2	r2	1	fm_neu	13	-2.38888888888889	-0.39586728811264	-0.0980165675282478	-0.118911325931549	0.230455815792084	-0.369542062282562	1.04292857646942	0.979934453964233	0.405194699764252	-0.362339198589325	1.3182760477066	-0.478147357702255	-0.216753885149956	-0.47675684094429
s2	r2	1	fm_neu	23	-2.38888888888889	0.404224872589111	-0.15728572010994	0.0910636782646179	0.65089613199234	-0.752561986446381	-0.503517329692841	-0.0683386698365211	-0.0301747918128967	-1.64634931087494	0.189621210098267	1.62699604034424	-0.00235713412985206	0.653733372688293
s2	r2	2	fm_van	16	-1.38888888888889	-1.81768214702606	1.90738892555237	0.199031740427017	-0.598201990127563	0.987214326858521	-0.824526309967041	-1.52458512783051	-1.09030950069427	2.22086405754089	2.73993706703186	0.628246188163757	-1.43532741069794	-0.402087956666946
s2	r2	3	fm_van	24	-0.388888888888889	-0.954367995262146	0.966565370559692	-0.339813530445099	1.82647633552551	0.146331235766411	0.372778952121735	0.809069931507111	0.274478167295456	0.589476227760315	-0.520194292068481	-0.0619099102914333	1.15200233459473	-0.490276902914047
s2	r3	6	fc_cap	28	2.61111111111111	0.79655385017395	0.853360831737518	-0.527392864227295	0.705878496170044	2.78389930725098	0.0972442850470543	0.762860119342804	-0.457894861698151	1.53245079517365	-1.58148813247681	-1.33752584457397	2.43277597427368	-0.378454566001892
s2	r3	6	fc_cap	31	2.61111111111111	0.211704164743423	-0.0402895398437977	1.75006282329559	-1.76016902923584	-0.966223359107971	-0.301092863082886	0.347644329071045	1.05248332023621	-1.00023901462555	-1.81812477111816	-0.179914951324463	-0.633972942829132	1.69095504283905
s2	r3	4	fc_ole	26	0.611111111111111	0.889994382858276	-2.50447106361389	0.450336158275604	-0.800147354602814	-2.21440458297729	-1.27472758293152	-1.03085458278656	-1.2966216802597	-0.915186822414398	0.83556866645813	1.46673822402954	-1.74400806427002	0.760899782180786
s2	r3	4	fc_ole	34	0.611111111111111	0.471484154462814	-0.16516700387001	-1.24503934383392	0.301361054182053	-0.614690065383911	1.18235516548157	0.348418891429901	2.03835725784302	-1.90405642986298	1.10196971893311	-2.35162234306335	0.655078768730164	-2.13261604309082
s2	r3	2	fc_peg	30	-1.38888888888889	-0.619246065616608	0.481893599033356	-0.100950643420219	0.756084680557251	0.101884871721268	-0.40135532617569	-0.974691271781921	-1.01765811443329	0.26776048541069	0.0990203246474266	-0.064390242099762	-0.901368975639343	-1.08542895317078
s2	r3	1	fc_peg	35	-2.38888888888889	-0.516974806785583	0.321493983268738	-0.906169414520264	-0.539083957672119	0.578957676887512	0.822832465171814	0.552155375480652	1.48000597953796	0.630236268043518	0.330836892127991	1.17026710510254	0.163234427571297	0.215855315327644
s2	r3	3	fm_apr	25	-0.388888888888889	-0.42655074596405	-0.027450842782855	0.714322984218597	0.220813602209091	0.159074991941452	0.156354203820229	-0.0644924119114876	-1.75695550441742	0.617026388645172	0.0942202135920525	-0.132967263460159	0.0834083035588264	0.421926617622375
s2	r3	2	fm_apr	32	-1.38888888888889	1.22864782810211	0.44869989156723	1.42846167087555	-0.701556324958801	-0.104543805122375	0.97268533706665	-0.267631739377975	0.427387118339539	0.131144970655441	-1.19662821292877	0.700691401958466	-0.272627949714661	0.631165742874146
s2	r3	2	fm_neu	27	-1.38888888888889	1.48522317409515	-0.411473482847214	-1.06649696826935	0.797982931137085	0.0233691651374102	0.0232444405555725	0.617864966392517	-1.12814390659332	0.0803721621632576	-0.159395709633827	-0.239370033144951	1.32494962215424	0.884999454021454
s2	r3	2	fm_neu	36	-1.38888888888889	-1.78455197811127	0.127982616424561	-1.13499486446381	-0.585638463497162	2.22789287567139	-0.647131204605103	-0.553574979305267	1.06656754016876	-0.17204113304615	0.0397195182740688	1.08590734004974	0.265214830636978	-0.954531490802765
s2	r3	3	fm_van	29	-0.388888888888889	-0.292158126831055	-0.423978567123413	-0.499550491571426	-0.709849417209625	-1.01830065250397	-1.23512089252472	0.670713305473328	-0.194042965769768	0.133938193321228	0.97656923532486	0.533114373683929	-1.3711701631546	1.23026430606842
s2	r3	2	fm_van	33	-1.38888888888889	0.126046925783157	0.372632265090942	1.45830094814301	1.14420747756958	-0.837507903575897	0.5996453166008	-0.290947496891022	0.0918672382831573	-0.161020934581757	-0.406300097703934	-1.78233027458191	0.483547568321228	-1.06849312782288
s20	r1	6	fc_cap	1	2.38888888888889	-0.761844038963318	0.048622477799654	0.0403062999248505	0.373114913702011	0.263612747192383	-0.584687054157257	0.734586358070374	0.757248520851135	0.0797121971845627	0.292222917079926	0.563215732574463	-0.332513242959976	-0.835476815700531
s20	r1	6	fc_ole	2	2.38888888888889	0.491318643093109	0.368823498487473	0.752891898155212	0.361548483371735	1.10934817790985	1.4200611114502	-0.372216105461121	-1.02461504936218	-1.04955816268921	-1.06759941577911	-1.31845045089722	1.20411050319672	-0.418804347515106
s20	r1	5	fc_ole	9	1.38888888888889	-1.19160389900208	0.104506440460682	0.289938390254974	0.904044508934021	0.161721467971802	-0.223088338971138	-0.168434947729111	0.503317475318909	-0.304517477750778	-0.0937731042504311	-0.614572465419769	-0.237026110291481	-0.65826541185379
s20	r1	2	fc_ole	11	-1.61111111111111	0.898386538028717	-0.446940928697586	-0.813260316848755	-1.43751871585846	-1.04289638996124	-0.50628662109375	-0.475981503725052	-0.88823264837265	0.296231180429459	-0.357977032661438	0.924351334571838	0.290017634630203	1.26823890209198
s20	r1	3	fc_peg	7	-0.611111111111111	1.16706669330597	0.0314242877066135	-0.488927334547043	-0.6101433634758	-1.32410132884979	-0.590044140815735	-0.192768409848213	0.875188946723938	2.40763807296753	1.5334450006485	0.522370338439941	-0.441643625497818	1.41756737232208
s20	r1	4	fc_peg	10	0.388888888888889	-0.733151614665985	-0.115076072514057	-1.22860038280487	-1.2345050573349	-1.19956600666046	-0.59500527381897	0.100988663733006	0.533742666244507	0.773016929626465	1.78132903575897	1.34548592567444	-2.22655415534973	0.873113036155701
s20	r1	5	fm_apr	4	1.38888888888889	1.3523942232132	1.3104487657547	0.424944400787354	1.11325085163116	1.74244499206543	-0.246477052569389	1.82835948467255	-0.302055031061172	-1.50602924823761	-0.174514472484589	-1.57315003871918	1.02570557594299	-1.38930726051331
s20	r1	3	fm_apr	12	-0.611111111111111	-0.368321657180786	-1.56679081916809	0.556446373462677	0.980446696281433	0.413396090269089	2.6221034526825	-0.797257244586945	-0.641323029994965	-1.15017282962799	-2.13551139831543	-0.771373748779297	0.971398711204529	-0.336556136608124
s20	r1	3	fm_neu	5	-0.611111111111111	-0.497167140245438	-0.35089972615242	1.04463744163513	0.000545710150618106	-0.260248422622681	-0.595260381698608	-1.14468610286713	-0.395909547805786	-0.0710110440850258	-0.234063878655434	0.768917620182037	-0.28764945268631	0.585513532161713
s20	r1	4	fm_neu	6	0.388888888888889	-0.508421659469604	-0.452155262231827	0.182937979698181	-0.0855810567736626	-0.0300697032362223	-0.46215084195137	-0.473266035318375	-0.0259560663253069	0.171645820140839	-0.550698816776276	0.551670849323273	-0.0400182828307152	-0.305455803871155
s20	r1	4	fm_van	3	0.388888888888889	0.135064378380775	0.787020683288574	-0.837487637996674	-0.896395981311798	1.64443981647491	0.81226509809494	-0.263614267110825	-0.918534994125366	-0.822220206260681	-1.22134709358215	-1.36176919937134	0.574567019939423	-0.0926317349076271
s20	r1	5	fm_van	8	1.38888888888889	-1.10832715034485	-0.629621386528015	1.11037814617157	0.662527024745941	-0.608093678951263	-0.634655177593231	0.546931028366089	2.47524166107178	1.45906555652618	2.24436068534851	1.34132492542267	0.0072493446059525	-0.914401173591614
s20	r2	7	fc_cap	15	3.38888888888889	0.531143963336945	1.09136247634888	-0.59930020570755	-0.288567632436752	-1.69411766529083	-0.567297637462616	1.2287974357605	0.472377598285675	-0.119496248662472	1.01546609401703	0.496684938669205	-0.187075972557068	0.51869124174118
s20	r2	6	fc_cap	21	2.38888888888889	-0.0396167449653149	1.01810431480408	-0.952261686325073	0.0798955857753754	0.123802699148655	-0.36626860499382	-0.314856022596359	-0.901245296001434	0.0256984177976847	0.31527441740036	0.0541557222604752	-1.42718148231506	-0.605814933776855
s20	r2	4	fc_ole	17	0.388888888888889	-0.469109952449799	-0.0378511622548103	-0.357012450695038	0.355512648820877	0.72403746843338	-1.13906931877136	0.444757103919983	-0.64949095249176	-0.11268025636673	-0.767571806907654	0.148438572883606	0.0506319925189018	0.31060466170311
s20	r2	6	fc_ole	24	2.38888888888889	1.36446750164032	-1.70721483230591	0.144117429852486	-0.24166277050972	-0.293522119522095	-0.111432753503323	0.82875519990921	-0.514742732048035	-0.0150242373347282	-0.596823871135712	-1.3475501537323	1.41534852981567	0.866418182849884
s20	r2	5	fc_peg	16	1.38888888888889	0.790455222129822	1.70248687267303	0.972211837768555	-0.551030397415161	0.173176035284996	2.8612322807312	-0.352287858724594	0.4606773853302	0.987942218780518	-0.708942770957947	-0.425312250852585	0.393599003553391	0.311536222696304
s20	r2	3	fc_peg	20	-0.611111111111111	0.716795027256012	-1.43522870540619	0.969356179237366	0.987279176712036	0.543415725231171	-0.167003929615021	-1.56044805049896	0.098224975168705	-1.80371201038361	-0.127584397792816	-1.55812358856201	0.596718788146973	0.800678193569183
s20	r2	5	fm_apr	18	1.38888888888889	-0.440514087677002	-0.737466096878052	-0.716363489627838	0.03620944917202	0.557230949401855	-0.303352892398834	-0.641310513019562	0.111602246761322	-0.6543989777565	-0.0653886348009109	1.37197351455688	-1.07896018028259	-1.2099609375
s20	r2	2	fm_apr	23	-1.61111111111111	-1.4999235868454	0.780199468135834	0.109488353133202	0.801251649856567	-0.514550983905792	0.0442700758576393	-0.69346410036087	-0.604750216007233	1.25208878517151	0.932157516479492	0.504473865032196	0.250342637300491	-1.60867965221405
s20	r2	1	fm_neu	14	-2.61111111111111	-0.19817903637886	-0.627038657665253	-1.96848332881927	-1.59436404705048	-0.35464283823967	-1.41350257396698	1.55219733715057	1.12141263484955	0.755924344062805	0.835959911346436	0.895246922969818	-1.90148878097534	2.19617438316345
s20	r2	1	fm_neu	22	-2.61111111111111	-0.520729899406433	1.24645459651947	-0.316471666097641	-0.730202496051788	-1.381551861763	1.09906828403473	0.358963191509247	-0.398545414209366	0.809321701526642	0.25362429022789	0.704672873020172	0.764627754688263	-0.48746919631958
s20	r2	3	fm_van	13	-0.611111111111111	-0.156299039721489	-0.3554447889328	0.938117146492004	-0.624488532543182	-0.0650461614131927	-0.403790384531021	0.72456020116806	0.381789773702621	-0.53025233745575	-0.544707477092743	0.593520700931549	-0.694126546382904	0.0876460745930672
s20	r2	2	fm_van	19	-1.61111111111111	-0.391471058130264	-0.511059582233429	0.70900571346283	-0.542732179164886	-0.610031247138977	0.813423097133636	-2.2615213394165	-0.309158802032471	-0.23066933453083	0.286894559860229	-0.467959582805634	-0.0426261909306049	-1.04553866386414
s20	r3	6	fc_cap	26	2.38888888888889	0.300331950187683	1.90448975563049	2.54680871963501	3.24729490280151	2.66831398010254	-0.907453775405884	0.911901950836182	-1.13022351264954	-1.4035872220993	-1.21409595012665	-1.56264781951904	1.60325396060944	-1.11197805404663
s20	r3	2	fc_cap	30	-1.61111111111111	2.30364584922791	-0.878954291343689	-1.25692927837372	0.791778445243835	1.44593727588654	-0.771838188171387	2.72220873832703	-0.423163831233978	-1.49422287940979	-1.17256844043732	-1.71991205215454	2.19037127494812	2.412109375
s20	r3	4	fc_ole	28	0.388888888888889	0.308814764022827	-1.58960223197937	-1.12162172794342	0.164969205856323	-0.657236874103546	-0.67954683303833	-1.95156610012054	2.26821756362915	0.670172572135925	-0.299761801958084	0.979470193386078	-0.324092894792557	0.0503767542541027
s20	r3	5	fc_ole	35	1.38888888888889	-0.320443600416183	0.743323624134064	0.0869721248745918	-1.01280450820923	-0.499442428350449	2.04750990867615	0.37929955124855	-0.699897766113281	1.94196474552155	0.794118642807007	1.13667213916779	-1.46455383300781	-0.26156210899353
s20	r3	4	fc_peg	27	0.388888888888889	0.503607749938965	0.0880680829286575	-1.32828092575073	-2.2552216053009	-2.33546853065491	-0.459062665700912	-0.735908210277557	1.41514050960541	0.118959948420525	2.14445281028748	-0.250112533569336	-1.96670436859131	-0.294643223285675
s20	r3	1	fc_peg	34	-2.61111111111111	-2.7856068611145	1.25127279758453	-0.489597409963608	0.041053406894207	0.721886396408081	0.875571250915527	-0.602355003356934	-1.67553722858429	0.764346182346344	0.931136608123779	0.269349753856659	-0.161001145839691	-0.617683887481689
s20	r3	5	fm_apr	25	1.38888888888889	-0.512328863143921	-0.562431573867798	1.2401624917984	1.00518131256104	0.18682262301445	-0.318057894706726	0.0664622634649277	-1.35794651508331	0.319198787212372	-1.08567130565643	-0.925372302532196	0.937577784061432	-0.0864278748631477
s20	r3	2	fm_apr	32	-1.61111111111111	0.689955413341522	-0.301310509443283	0.129723533987999	0.140542283654213	-0.327590733766556	-0.344972997903824	-0.405657678842545	1.39029467105865	-1.22494220733643	-0.784034252166748	-0.0583672523498535	0.659038662910461	0.143029019236565
s20	r3	1	fm_neu	31	-2.61111111111111	0.764888525009155	-0.443453401327133	1.60840952396393	-0.270874351263046	0.0661834701895714	-0.00409669149667025	0.669180989265442	-0.697053909301758	-1.1726313829422	-0.658515214920044	1.83703231811523	-0.077234759926796	0.828860938549042
s20	r3	1	fm_neu	36	-2.61111111111111	1.34570729732513	-1.56006097793579	-1.88509058952332	-0.737151503562927	0.363466501235962	-0.224416702985764	0.292867630720139	1.39146065711975	0.88225519657135	-0.195126488804817	0.364010810852051	0.037492111325264	1.72722101211548
s20	r3	1	fm_van	29	-2.61111111111111	0.533492147922516	1.85519826412201	0.40748929977417	1.24590003490448	0.301165729761124	-0.893914759159088	0.335451632738113	-1.16415905952454	-0.40861564874649	0.839369654655457	-0.981813311576843	-0.48859429359436	-1.15976548194885
s20	r3	3	fm_van	33	-0.611111111111111	-1.69447600841522	-0.0232055671513081	0.0953453928232193	-0.179102316498756	-0.0122255831956863	0.917228996753693	-0.318669408559799	0.466604650020599	0.358558982610703	-0.143534258008003	-0.436552256345749	0.406994223594666	-0.95735639333725
s21	r1	7	fc_cap	1	1.38888888888889	0.255745768547058	-0.131777510046959	-0.450790673494339	1.12298130989075	0.708194136619568	0.0820277854800224	1.95097303390503	0.860206961631775	-0.325047999620438	-0.317053645849228	0.0783505737781525	0.453750520944595	0.799076557159424
s21	r1	6	fc_cap	8	0.388888888888889	1.86820447444916	-1.93708348274231	-1.15301954746246	-2.33675932884216	-2.28219509124756	-0.374157011508942	-1.20738112926483	0.612777411937714	-1.33851671218872	-0.240023568272591	0.938711285591125	-1.27693510055542	1.7210408449173
s21	r1	7	fc_ole	2	1.38888888888889	-0.267531126737595	1.56932961940765	0.380584686994553	0.995994746685028	2.954758644104	-1.22258353233337	0.382670283317566	-2.35653042793274	2.74750709533691	-0.831927835941315	1.55801343917847	-0.672186613082886	-0.653652489185333
s21	r1	6	fc_ole	11	0.388888888888889	-2.11868786811829	0.284820348024368	0.268232703208923	-1.20679378509521	-0.575929462909698	1.58301246166229	-2.42484545707703	0.715523898601532	-1.14770030975342	0.494502782821655	-1.16757297515869	0.267140030860901	-0.382957249879837
s21	r1	5	fc_peg	5	-0.611111111111111	-0.85505074262619	-0.0177967492491007	0.553453385829926	0.4142045378685	-0.518107175827026	-0.615684747695923	0.314427018165588	0.231972470879555	0.272569566965103	0.609043061733246	-0.583520352840424	0.608204185962677	-1.06527066230774
s21	r1	7	fc_peg	9	1.38888888888889	0.179875180125237	0.785170257091522	0.328869879245758	0.779244959354401	-0.622700214385986	0.0461410582065582	0.717296540737152	-0.682815849781036	-0.502798676490784	1.53128671646118	-0.892147541046143	0.295400768518448	-1.23537003993988
s21	r1	7	fm_apr	4	1.38888888888889	-0.532521784305573	0.884595453739166	1.49814426898956	1.88118731975555	-0.218017101287842	0.712148189544678	-0.280463874340057	-0.103816583752632	0.60358726978302	-0.503537952899933	-0.729048550128937	1.89456033706665	-1.04928195476532
s21	r1	6	fm_apr	12	0.388888888888889	1.07092392444611	-1.29518330097198	0.472642928361893	-0.93935751914978	0.329050689935684	1.79029083251953	-0.359337121248245	0.655229687690735	-0.668588936328888	-0.688550710678101	-2.0017204284668	-0.514892280101776	-0.000557750812731683
s21	r1	5	fm_neu	6	-0.611111111111111	0.631137073040009	-1.50919008255005	-1.77639985084534	-0.215171620249748	0.0288727022707462	-1.95952093601227	1.04569745063782	0.907169342041016	0.432769149541855	1.02812385559082	2.05328845977783	-0.966027319431305	2.19152808189392
s21	r1	5	fm_neu	10	-0.611111111111111	-0.885177850723267	1.52518284320831	-0.208499059081078	-0.771956920623779	-0.597044050693512	-0.204310268163681	-0.135423883795738	0.127291917800903	-0.416127741336823	0.653049886226654	0.114616960287094	0.131487473845482	-1.14137828350067
s21	r1	6	fm_van	3	0.388888888888889	1.36506426334381	1.37055647373199	0.508980274200439	0.895878076553345	1.24323606491089	0.22875688970089	0.981112122535706	-2.34248876571655	1.12138962745667	-2.53176069259644	0.0642656981945038	0.588642120361328	-0.248976930975914
s21	r1	6	fm_van	7	0.388888888888889	0.760253369808197	-1.07678318023682	-1.96591949462891	-0.762467443943024	-0.254047393798828	-0.193837821483612	-0.259706377983093	1.40089440345764	0.0872221291065216	1.43016123771667	2.28055667877197	-1.36593520641327	2.10698509216309
s21	r2	7	fc_cap	15	1.38888888888889	-0.380793541669846	-0.304230391979218	1.52976810932159	-0.0394410081207752	0.509122252464294	-0.37669649720192	-0.291864305734634	0.638581693172455	-1.33218836784363	-1.58792471885681	-1.07865571975708	0.660037636756897	-0.4605453312397
s21	r2	6	fc_cap	21	0.388888888888889	-0.0834949091076851	-1.31355428695679	-0.624908626079559	-0.919290900230408	-1.171231508255	0.137083351612091	-0.212785825133324	-0.359464913606644	0.0168740507215261	-0.79185962677002	-0.0517408587038517	-0.981270372867584	0.813184678554535
s21	r2	7	fc_ole	17	1.38888888888889	-2.02141666412354	0.140190005302429	0.758705675601959	0.941886603832245	0.743417024612427	-0.0662731230258942	0.230826616287231	-0.921684920787811	1.4483505487442	-0.55383175611496	0.159840032458305	0.711865782737732	-0.36198416352272
s21	r2	5	fc_ole	24	-0.611111111111111	-0.320699244737625	-0.466618180274963	-0.336368978023529	-0.999707520008087	-1.11615562438965	1.8441948890686	-2.06202435493469	0.865127742290497	-2.34805011749268	2.01354026794434	-0.856361329555511	-1.1442506313324	0.211419403553009
s21	r2	6	fc_peg	16	0.388888888888889	0.978934168815613	1.71901333332062	-0.12058113515377	0.953287184238434	1.5985996723175	-1.14543807506561	2.17241549491882	-0.0799027904868126	-0.0253784209489822	0.257859587669373	-0.325353503227234	1.21336126327515	-0.845669090747833
s21	r2	6	fc_peg	20	0.388888888888889	-0.605712056159973	0.972484886646271	0.430005669593811	1.0098751783371	-0.207938611507416	-1.51132309436798	-1.08461534976959	-0.523806571960449	1.43390583992004	1.85785949230194	1.40049779415131	0.70186060667038	-1.77242183685303
s21	r2	5	fm_apr	18	-0.611111111111111	2.10534858703613	-0.878558218479156	0.162830114364624	1.06120586395264	0.127683848142624	-0.226775854825974	0.9590003490448	1.06170964241028	0.666040480136871	-0.613403797149658	-0.660608351230621	-0.0852153673768044	0.572797000408173
s21	r2	5	fm_apr	23	-0.611111111111111	-0.526108026504517	0.73268073797226	1.30045390129089	-0.679587185382843	-0.89042854309082	2.17888379096985	-1.01076531410217	-0.887668669223785	-0.156523853540421	0.448726981878281	-1.63065719604492	-0.0394139252603054	-1.3752760887146
s21	r2	4	fm_neu	14	-1.61111111111111	-0.874494731426239	-1.31597232818604	-1.06720864772797	-1.75029873847961	-0.561634480953217	-0.254124373197556	-0.187508687376976	-0.635978519916534	0.218330085277557	-1.05494976043701	0.533643186092377	-0.61109060049057	1.97007095813751
s21	r2	4	fm_neu	22	-1.61111111111111	-0.956620573997498	0.476298123598099	-1.20148432254791	-0.994432687759399	-0.352881073951721	0.52735447883606	-0.325169116258621	0.0624316297471523	0.216503232717514	-0.424358934164047	0.227297320961952	0.530968844890594	0.211216732859612
s21	r2	6	fm_van	13	0.388888888888889	0.336681246757507	-0.030559966340661	-0.295598804950714	0.606395244598389	0.00478435214608908	0.480613350868225	1.28273928165436	0.308284908533096	-1.38600134849548	-1.15718388557434	-0.378304898738861	-0.0114592285826802	-0.0191189534962177
s21	r2	5	fm_van	19	-0.611111111111111	2.38401246070862	-0.00804694090038538	1.13751077651978	1.19976818561554	1.60542213916779	-1.77718067169189	1.48891746997833	1.60086035728455	-0.257569819688797	0.203231543302536	1.16549074649811	-0.622572779655457	0.294526487588882
s21	r3	6	fc_cap	25	0.388888888888889	-0.707606375217438	-0.303241670131683	0.240086689591408	0.582284331321716	-0.0160799436271191	-0.022259010002017	-0.289027720689774	-0.296395272016525	-0.111912988126278	-0.476296901702881	0.271934270858765	0.234491541981697	0.370163559913635
s21	r3	6	fc_cap	31	0.388888888888889	-0.221124559640884	-1.49500560760498	0.43317785859108	-0.457845598459244	0.69284188747406	-0.365806668996811	-0.412679046392441	0.0839840546250343	-0.0947109833359718	0.110140509903431	-0.344586998224258	0.663312256336212	0.351337730884552
s21	r3	6	fc_ole	28	0.388888888888889	-0.267051041126251	1.36788368225098	-1.44892847537994	-0.0394198000431061	0.0422477386891842	-0.94722443819046	-1.39949750900269	-0.868155956268311	1.32912230491638	0.82516884803772	1.43596291542053	-1.77246117591858	0.0391370765864849
s21	r3	6	fc_ole	35	0.388888888888889	-0.851593136787415	0.312407374382019	0.371726483106613	-0.799169182777405	-1.11084032058716	1.27287220954895	-0.290972977876663	-1.99379432201385	0.031958345323801	-0.0600266195833683	-0.736290574073792	0.824980497360229	-0.281471133232117
s21	r3	6	fc_peg	27	0.388888888888889	0.244980946183205	0.0436742529273033	-1.1811066865921	-0.553951382637024	-0.54229348897934	1.45090866088867	-0.115690484642982	2.40579652786255	-0.511386811733246	1.15665245056152	-0.0647507831454277	-1.647629737854	-0.88857114315033
s21	r3	6	fc_peg	34	0.388888888888889	-0.066407784819603	0.0589049495756626	1.81957721710205	1.5984400510788	-0.24209001660347	-0.597151696681976	-0.0461564026772976	-0.610905110836029	-1.03740632534027	0.18288853764534	-0.759478390216827	2.653968334198	-0.769389152526855
s21	r3	5	fm_apr	26	-0.611111111111111	0.352655410766602	-0.563397109508514	-0.37521505355835	-0.885766565799713	-0.642468512058258	-0.599137008190155	0.258692592382431	0.101222410798073	1.97427749633789	0.0674165338277817	-0.805265069007874	-0.132356852293015	0.747574925422668
s21	r3	4	fm_apr	32	-1.61111111111111	-0.355809509754181	1.66527152061462	-0.249965995550156	-0.151699110865593	2.09125089645386	-0.0418326780200005	1.08347535133362	-0.25829753279686	-0.639122486114502	0.191900387406349	0.0220393501222134	-0.765913963317871	-0.242891579866409
s21	r3	4	fm_neu	30	-1.61111111111111	-0.424617499113083	-0.77688592672348	1.24276423454285	0.723725616931915	-0.854601740837097	0.0987013056874275	-0.727675139904022	0.222255155444145	0.0505307801067829	-1.60153687000275	-0.174988776445389	0.737815320491791	-0.757424235343933
s21	r3	4	fm_neu	36	-1.61111111111111	-0.0309346299618483	-0.19045215845108	1.29245603084564	0.762109339237213	-0.0265835598111153	1.03568935394287	-0.163100630044937	-0.162686139345169	-0.159210994839668	0.631914973258972	-0.824344992637634	1.225905418396	-0.475637972354889
s21	r3	5	fm_van	29	-0.611111111111111	1.12952899932861	0.431188464164734	-1.66256368160248	-0.4586261510849	0.0615851953625679	-0.296555310487747	0.57902604341507	0.0386304333806038	-0.110186368227005	-0.804292976856232	0.874792158603668	-1.44591689109802	0.160731971263885
s21	r3	5	fm_van	33	-0.611111111111111	-0.309892266988754	-0.72531533241272	-0.611411869525909	-0.56672602891922	0.062200702726841	-0.670805811882019	-0.160578802227974	0.184441655874252	-0.0825087055563927	0.545052707195282	0.886096596717834	-0.34222474694252	1.46705484390259
s22	r1	6	fc_cap	1	2.05555555555556	-0.384592264890671	-0.992326855659485	-0.222276017069817	-0.126044809818268	-0.588255703449249	-0.449874728918076	-0.63316011428833	1.0291690826416	-0.689972281455994	0.60757714509964	0.562788069248199	-0.590434014797211	0.610549628734589
s22	r1	6	fc_cap	7	2.05555555555556	0.951029062271118	0.649650692939758	0.323291003704071	0.377267181873322	0.892110526561737	0.283584386110306	1.20933640003204	-0.225209504365921	0.458954393863678	1.59214103221893	0.506545603275299	-0.721049189567566	-0.855761706829071
s22	r1	4	fc_ole	4	0.0555555555555554	-1.04117596149445	0.523886919021606	0.132968664169312	0.754145979881287	0.698407173156738	0.622505068778992	-1.00244355201721	-0.575910985469818	0.540747106075287	-1.4326651096344	1.83442866802216	1.06350517272949	-0.526400685310364
s22	r1	5	fc_ole	11	1.05555555555556	-0.26162326335907	-0.0970852598547935	0.642570018768311	-0.651888191699982	-0.767342627048492	-0.481351643800735	1.75301146507263	0.0923090204596519	-1.3094265460968	-1.10185885429382	-3.09712862968445	1.20654463768005	1.92127406597137
s22	r1	4	fc_peg	3	0.0555555555555554	-1.14902639389038	0.357113629579544	-0.348398923873901	0.208693832159042	-0.123408682644367	1.21545422077179	-1.08102858066559	-0.638060569763184	0.965882420539856	-0.817732930183411	-0.639758288860321	0.670784890651703	-1.10659146308899
s22	r1	4	fc_peg	10	0.0555555555555554	1.45162963867188	-0.907442808151245	0.301335066556931	-0.719328701496124	0.716877043247223	-0.309391140937805	0.247171521186829	-1.60746157169342	-0.991419613361359	-0.460523009300232	-0.0745792388916016	-0.562648177146912	-0.221799895167351
s22	r1	6	fm_apr	2	2.05555555555556	2.07983446121216	-0.791477024555206	-1.91880226135254	-0.434299200773239	-1.8901469707489	-1.1577376127243	-1.32198929786682	1.52929067611694	2.03968930244446	0.15142534673214	0.531511545181274	-1.05281722545624	0.63190746307373
s22	r1	5	fm_apr	8	1.05555555555556	-0.483311384916306	0.508120119571686	0.704011797904968	-0.00569685408845544	0.88428258895874	0.47748076915741	0.451633423566818	1.10489165782928	-0.568955719470978	1.0028235912323	-0.0838293805718422	-0.0718172043561935	-0.995415151119232
s22	r1	1	fm_neu	6	-2.94444444444444	-0.327459037303925	1.34404230117798	-0.243749469518661	0.411070019006729	0.518896877765656	-1.34524393081665	-0.0362186953425407	-0.359053701162338	-0.94080525636673	0.745497226715088	0.996795237064362	-1.51545548439026	-0.232721611857414
s22	r1	1	fm_neu	12	-2.94444444444444	-1.97180867195129	0.261977106332779	0.647597134113312	-0.0580829493701458	-1.24439907073975	0.730287849903107	-0.279405862092972	0.262724012136459	0.810485661029816	0.409668952226639	-1.61278808116913	1.93920028209686	0.871629297733307
s22	r1	3	fm_van	5	-0.944444444444445	0.351818412542343	-0.675372838973999	0.291420459747314	0.0236070863902569	0.224812969565392	-0.715784013271332	-0.119864962995052	-0.372101902961731	-0.0095942597836256	0.358286738395691	0.615902423858643	-0.910676836967468	0.280951291322708
s22	r1	4	fm_van	9	0.0555555555555554	1.07422780990601	0.446653336286545	-0.00748028000816703	0.786808013916016	0.970923662185669	0.904732346534729	1.40732085704803	-0.337356209754944	-0.044123962521553	-0.0106470193713903	0.245585009455681	0.654118061065674	-0.860760807991028
s22	r2	6	fc_cap	13	2.05555555555556	0.107759483158588	-0.51237815618515	0.173807337880135	-0.106043666601181	0.383394241333008	1.02693498134613	-0.0609674826264381	0.186644017696381	0.276287466287613	-0.715158402919769	0.613075971603394	0.282493770122528	0.529305160045624
s22	r2	6	fc_cap	20	2.05555555555556	1.06586349010468	-0.718321561813354	-0.1832105666399	-1.37794697284698	0.270792812108994	1.13884663581848	0.674738883972168	1.05935800075531	-1.17247450351715	0.255275875329971	0.883248150348663	-0.891568958759308	-0.286351174116135
s22	r2	6	fc_ole	14	2.05555555555556	-1.85465133190155	1.78027558326721	-0.492646157741547	1.85669589042664	0.0319252088665962	-1.52304673194885	-0.30217844247818	-2.83659648895264	-0.357308685779572	0.546819508075714	0.160484880208969	-0.455734819173813	0.349949926137924
s22	r2	5	fc_ole	23	1.05555555555556	-0.742786347866058	-1.39838886260986	-0.727263152599335	-1.02380418777466	-1.59023785591125	-1.96985387802124	-1.81695020198822	0.904056191444397	1.02042758464813	-2.36900925636292	-1.30270504951477	1.01613342761993	0.343950629234314
s22	r2	4	fc_peg	17	0.0555555555555554	0.580211281776428	-0.382179945707321	0.92095559835434	0.510118424892426	-0.310657978057861	1.36781013011932	0.696453630924225	0.65056312084198	-0.210305064916611	-0.0818268209695816	-0.462494701147079	0.696851015090942	0.19966347515583
s22	r2	4	fc_peg	21	0.0555555555555554	-0.511624276638031	-0.500435948371887	0.363708704710007	0.308207988739014	0.223513603210449	0.221864864230156	0.858367800712585	0.755949318408966	0.520752429962158	-0.479226112365723	-0.449319064617157	0.542118608951569	-0.223310440778732
s22	r2	5	fm_apr	16	1.05555555555556	1.54783189296722	-0.137872472405434	-1.29397618770599	-0.823324203491211	0.54818320274353	-1.02537548542023	-0.416436582803726	0.139908760786057	-0.205143809318542	0.179650753736496	0.353887468576431	-1.2352283000946	0.295937478542328
s22	r2	3	fm_apr	24	-0.944444444444445	0.217709615826607	1.99293100833893	1.35178649425507	-1.10780680179596	0.491518199443817	1.86528182029724	-1.2365425825119	-1.04347085952759	0.0861825421452522	2.23649168014526	0.157975867390633	-0.0955944955348969	-1.57771360874176
s22	r2	1	fm_neu	18	-2.94444444444444	-0.619009613990784	0.152054756879807	0.446585565805435	0.0660504475235939	-0.501720428466797	0.728439807891846	-1.20551240444183	-0.342786192893982	0.558945596218109	1.8075088262558	-0.504677474498749	-0.140362188220024	0.490452587604523
s22	r2	1	fm_neu	22	-2.94444444444444	0.219262897968292	-1.47018468379974	-0.499944180250168	0.431632429361343	-0.114568844437599	-1.33333253860474	1.23991620540619	1.52916240692139	-0.445675164461136	-1.84915709495544	1.5003354549408	0.480997711420059	-0.698658525943756
s22	r2	3	fm_van	15	-0.944444444444445	0.429658323526382	1.54664194583893	-0.180412456393242	2.21319174766541	1.73453199863434	-1.26736950874329	2.36659240722656	-1.72469818592072	-0.913066565990448	-0.308747053146362	-1.89471697807312	-0.472878813743591	-0.525229275226593
s22	r2	4	fm_van	19	0.0555555555555554	-0.913493812084198	-0.155755966901779	-0.358485758304596	-0.498651206493378	-1.06395709514618	-0.29630383849144	0.724754571914673	1.61463689804077	-1.04643154144287	-0.133740276098251	0.674161672592163	-1.30672538280487	2.16796231269836
s22	r3	5	fc_cap	27	1.05555555555556	0.591989815235138	-1.54545187950134	-0.49320051074028	-2.03027248382568	-0.979911327362061	0.667210280895233	-1.06293702125549	-0.178863525390625	1.4126079082489	-0.36911204457283	1.26886546611786	0.816362023353577	0.0989385768771172
s22	r3	6	fc_cap	33	2.05555555555556	-0.428099513053894	1.35222327709198	0.636111557483673	1.25921773910522	0.559426724910736	0.77406245470047	-1.06831252574921	-1.01203751564026	0.813148677349091	0.1394944190979	0.184957727789879	0.745300590991974	-0.275672405958176
s22	r3	5	fc_ole	29	1.05555555555556	-0.291457653045654	-0.383748590946198	-0.2669278383255	0.20494145154953	-0.384385079145432	0.214956611394882	-0.943627297878265	-0.430476367473602	0.853262960910797	0.855497598648071	0.448230266571045	0.0693141371011734	0.492529600858688
s22	r3	5	fc_ole	36	1.05555555555556	-0.0726018697023392	-0.350931942462921	-0.167599081993103	-0.463433504104614	0.432333379983902	0.726838111877441	-0.0114481952041388	0.65638393163681	-0.211680293083191	-1.70854926109314	-1.11378228664398	0.813950181007385	0.552866160869598
s22	r3	5	fc_peg	28	1.05555555555556	-0.318549454212189	-0.824354112148285	-0.107915438711643	0.234028667211533	-0.922221720218658	-0.69242650270462	1.501345038414	-0.423059314489365	-1.95685088634491	0.740017533302307	-0.982778370380402	-0.89307177066803	-1.48024320602417
s22	r3	6	fc_peg	32	2.05555555555556	-0.549921452999115	-0.356579542160034	0.445464938879013	-1.12457084655762	0.166175827383995	-0.890455782413483	-0.669176816940308	1.13343346118927	-1.41834950447083	0.0665854588150978	0.829379916191101	-0.735136151313782	0.145013824105263
s22	r3	3	fm_apr	30	-0.944444444444445	1.03612077236176	-0.0114512993022799	2.38067579269409	1.59408950805664	2.2121467590332	0.805928528308868	-0.577697515487671	0.276535898447037	2.06395864486694	-0.358128726482391	-0.200748443603516	2.33879899978638	-2.45000433921814
s22	r3	4	fm_apr	35	0.0555555555555554	0.586522161960602	2.49087166786194	-0.312511622905731	0.137504994869232	0.300339639186859	0.586296379566193	1.04584062099457	-0.0605039000511169	-0.561255931854248	0.173134073615074	-1.03828692436218	-0.750733613967896	1.1575311422348
s22	r3	1	fm_neu	26	-2.94444444444444	1.70381736755371	-0.594321191310883	-3.47858715057373	-2.41385912895203	-2.43632984161377	-1.87554681301117	-0.17404730618	-1.65948379039764	1.57250034809113	-0.686325132846832	-0.121482521295547	-1.78574454784393	1.79405307769775
s22	r3	1	fm_neu	34	-2.94444444444444	-0.885119497776031	0.94693386554718	1.05635058879852	1.52588438987732	0.446723729372025	0.634175479412079	0.160951986908913	-0.00734738912433386	-0.326951831579208	1.50207352638245	0.292529404163361	0.826700806617737	-0.871240139007568
s22	r3	3	fm_van	25	-0.944444444444445	-1.83256101608276	-1.00368869304657	-1.07626307010651	-0.357848942279816	-1.23939538002014	-0.285674929618835	-0.665102601051331	0.408782541751862	0.770959973335266	0.0270610544830561	0.881062150001526	-1.12908148765564	1.23496544361115
s22	r3	1	fm_van	31	-2.94444444444444	0.643586277961731	-0.543626487255096	1.56100928783417	0.41974663734436	1.44962239265442	0.626078605651855	0.34761318564415	0.500679016113281	-1.38500165939331	-0.514623165130615	0.0373244807124138	1.15358459949493	-0.981556713581085
s4	r1	6	fc_cap	1	0.833333333333333	0.116460077464581	-0.67582505941391	-0.917445600032806	-0.841364204883575	-0.569949924945831	0.31781205534935	0.310713410377502	0.511355936527252	0.929747104644775	-0.668742954730988	0.746081829071045	-0.581027686595917	0.88194864988327
s4	r1	6	fc_cap	8	0.833333333333333	0.168207660317421	0.341766715049744	0.175511822104454	0.0709473341703415	-0.859375596046448	0.444586038589478	0.00666689733043313	1.87549197673798	-1.334632396698	-0.18594291806221	-0.0451322942972183	-0.226187542080879	-0.11960906535387
s4	r1	6	fc_ole	6	0.833333333333333	0.747501611709595	1.69704735279083	0.762083470821381	0.189432725310326	1.90936875343323	1.54063618183136	-1.25856459140778	-3.00352883338928	-0.254119157791138	1.12007260322571	-2.31376051902771	1.11521565914154	-0.000589807750657201
s4	r1	5	fc_ole	11	-0.166666666666667	-1.74559473991394	0.327357828617096	-0.453262716531754	1.69104504585266	1.52732837200165	-1.73430240154266	-0.561248242855072	-0.754855871200562	-0.177460759878159	-0.0534815192222595	-0.171649768948555	1.15926313400269	-1.14753043651581
s4	r1	6	fc_peg	3	0.833333333333333	1.59373342990875	-0.407570511102676	0.650102376937866	-0.529438376426697	-1.29805815219879	-0.296992719173431	1.33102738857269	1.10509705543518	1.05499124526978	-1.3071973323822	-0.126403138041496	0.124183535575867	0.582608044147491
s4	r1	5	fc_peg	12	-0.166666666666667	-0.654658555984497	-1.67044544219971	-0.40054053068161	-0.627465307712555	-0.411827564239502	-1.68958175182343	0.389189660549164	0.320156186819077	-0.263402134180069	1.47664964199066	1.75269770622253	-1.37183284759521	-0.48100158572197
s4	r1	6	fm_apr	5	0.833333333333333	-0.711621284484863	-0.88697612285614	-0.321249336004257	-0.995983481407166	-0.637382745742798	0.24071204662323	-0.84393298625946	0.41861030459404	-0.532917976379395	0.36046028137207	1.13205242156982	-1.24582624435425	-0.210707932710648
s4	r1	5	fm_apr	9	-0.166666666666667	-0.17268368601799	-0.447156757116318	0.313068419694901	-0.208902612328529	-0.593528747558594	0.277478516101837	0.393025398254395	-0.721128582954407	0.528372704982758	0.150008782744408	0.89276534318924	-0.896623551845551	0.349609702825546
s4	r1	6	fm_neu	2	0.833333333333333	1.29920518398285	0.733831822872162	0.345242291688919	1.68331813812256	-0.261255949735641	0.932760298252106	1.75723934173584	0.508817970752716	0.295427918434143	-2.95165967941284	-0.695289790630341	0.598136186599731	1.25493025779724
s4	r1	4	fm_neu	10	-1.16666666666667	-1.2835887670517	0.253074139356613	-0.46748423576355	0.248162090778351	0.835327446460724	-0.949571251869202	-0.659718573093414	-0.943048179149628	1.01960647106171	1.64212501049042	0.0551052279770374	0.830325782299042	-1.18980896472931
s4	r1	5	fm_van	4	-0.166666666666667	-0.633440971374512	0.410259544849396	1.345858335495	-0.28986182808876	0.42752268910408	0.681758522987366	-0.0509050078690052	1.51439714431763	0.981374263763428	1.31327867507935	-0.518669128417969	0.967124700546265	0.0189404208213091
s4	r1	5	fm_van	7	-0.166666666666667	1.93877255916595	2.40312600135803	0.743370473384857	1.37236356735229	1.73353362083435	1.84711134433746	-0.216349840164185	-1.82076275348663	-2.8946897983551	0.249511197209358	-3.0392050743103	1.52095317840576	-0.708140671253204
s4	r2	6	fc_cap	16	0.833333333333333	-0.230751320719719	-1.02124571800232	-2.29773283004761	-1.84994876384735	-1.44635093212128	-0.283853650093079	-1.50065410137177	1.26098835468292	-0.546461164951324	-0.698911070823669	0.635437309741974	-0.906386435031891	0.402863770723343
s4	r2	6	fc_cap	24	0.833333333333333	0.860232770442963	-2.07261538505554	0.902567088603973	-0.122492626309395	-0.166247695684433	-1.93476855754852	-1.00107097625732	0.674187362194061	-0.174744233489037	0.0906903371214867	0.823234677314758	-0.911272287368774	0.627431988716125
s4	r2	6	fc_ole	15	0.833333333333333	-2.01223969459534	1.78834223747253	-1.47233891487122	-1.44970989227295	-1.39306342601776	0.637508928775787	0.701944231987	-0.372028768062592	0.977344870567322	-0.803269267082214	1.37300741672516	-0.685132324695587	-0.210466831922531
s4	r2	5	fc_ole	19	-0.166666666666667	0.847854852676392	0.334133476018906	0.203103542327881	0.95385080575943	0.0554477460682392	0.57238245010376	2.04902839660645	-0.722685098648071	0.625327527523041	-0.737820744514465	1.03353142738342	0.0229796599596739	0.253321945667267
s4	r2	4	fc_peg	17	-1.16666666666667	-0.472189724445343	-0.603288769721985	0.723564624786377	0.556749224662781	1.08105623722076	0.342754781246185	-0.0894572958350182	0.0126301348209381	-0.387036621570587	-0.273095786571503	-1.38979375362396	0.175765603780746	-0.230493187904358
s4	r2	5	fc_peg	22	-0.166666666666667	0.632429361343384	-0.359341233968735	-0.563145756721497	0.150056198239326	1.24437522888184	-0.824211299419403	-0.022041404619813	-0.868532299995422	-0.707151651382446	0.018078314140439	-0.639208793640137	0.80610978603363	-0.922021925449371
s4	r2	4	fm_apr	18	-1.16666666666667	-0.736780881881714	-1.5818749666214	0.699521124362946	0.830328345298767	-0.958704769611359	-1.38336575031281	-0.762683510780334	-0.0425672344863415	1.38874638080597	2.26037764549255	0.59284520149231	-0.663729906082153	1.17994379997253
s4	r2	5	fm_apr	20	-0.166666666666667	1.21027708053589	-0.0243999660015106	-0.125303730368614	-0.443047851324081	0.233010366559029	0.0752677693963051	-0.2600337266922	1.45670437812805	0.793708324432373	-1.08099317550659	-0.304628521203995	-0.162597581744194	0.854951739311218
s4	r2	4	fm_neu	13	-1.16666666666667	-0.397560060024261	0.790063917636871	1.36578154563904	-0.0336249396204948	0.187801688909531	-0.0982755869626999	-0.584799945354462	0.0340166315436363	0.207284674048424	1.33178627490997	-0.20108762383461	-0.180612906813622	-0.475068122148514
s4	r2	4	fm_neu	23	-1.16666666666667	-0.810139775276184	0.562444686889648	-0.373752683401108	-0.257055640220642	-0.135207206010818	0.433507055044174	0.579537093639374	-0.465118616819382	-0.705219864845276	0.0055325785651803	1.39228951931	-0.543220102787018	-0.805217981338501
s4	r2	6	fm_van	14	0.833333333333333	-1.05164921283722	0.628830969333649	-0.0875462368130684	-0.553078293800354	-1.82926166057587	1.96603560447693	0.702239215373993	0.800786674022675	-2.02134037017822	-1.28569185733795	-0.741257309913635	1.0635861158371	-0.519927620887756
s4	r2	6	fm_van	21	0.833333333333333	0.783572018146515	-0.627531588077545	-0.789385199546814	0.484804391860962	0.596853911876678	-0.283421844244003	0.968779146671295	-0.11903490126133	0.128116965293884	0.0562203861773014	-0.349098980426788	0.699566781520844	-0.484127521514893
s4	r3	6	fc_cap	29	0.833333333333333	1.07546448707581	0.273749589920044	-0.471126049757004	0.0490797534584999	-0.239333063364029	-0.334640711545944	-0.751222670078278	-0.970540642738342	0.158129453659058	-0.916455507278442	0.547792732715607	0.405081152915955	0.387558192014694
s4	r3	6	fc_cap	33	0.833333333333333	0.84931492805481	0.52597039937973	-0.266416639089584	0.424031466245651	0.249955102801323	1.07482361793518	-0.472934633493423	0.0562395863234997	0.495938241481781	0.684514164924622	-0.847180962562561	0.110391102731228	-0.176594868302345
s4	r3	5	fc_ole	26	-0.166666666666667	-0.433635264635086	0.954683125019073	1.19171380996704	-0.109116390347481	1.80713665485382	-1.23606657981873	-1.87357199192047	-0.793112695217133	0.451534152030945	-0.0508421696722507	-0.032974649220705	-0.774569034576416	0.686611831188202
s4	r3	5	fc_ole	34	-0.166666666666667	0.320637077093124	-0.861262619495392	-0.824233174324036	-1.77958905696869	-0.522485494613647	-0.431932210922241	2.18368434906006	1.54643738269806	0.24042783677578	0.36197030544281	0.0942506268620491	-1.72700870037079	1.98329818248749
s4	r3	5	fc_peg	25	-0.166666666666667	-1.6724237203598	-0.425020128488541	-0.249716952443123	0.295515984296799	0.227113828063011	-0.434161245822906	-0.936302065849304	-0.305576473474503	0.719729602336884	-0.770475685596466	-0.00122063350863755	0.441115647554398	-0.194924920797348
s4	r3	5	fc_peg	32	-0.166666666666667	-0.239872306585312	-1.3601861000061	0.226910501718521	1.3673232793808	0.740709125995636	0.347935855388641	-0.723897755146027	-0.0220474060624838	-1.2355180978775	-0.171814873814583	0.327728927135468	0.59778106212616	-0.942087352275848
s4	r3	5	fm_apr	28	-0.166666666666667	0.0910117924213409	-0.332409232854843	-0.422701776027679	0.0809848457574844	-1.83475017547607	-1.50927996635437	0.501967430114746	-0.44402539730072	0.9782395362854	1.24763119220734	-0.418399393558502	-0.229331567883492	-0.137633204460144
s4	r3	5	fm_apr	31	-0.166666666666667	0.421221405267715	-0.335158854722977	2.06019186973572	0.522343575954437	-0.69242662191391	1.69403398036957	1.29517376422882	-0.0279961861670017	-1.21272194385529	0.258724719285965	0.744758367538452	0.982914328575134	-2.0779082775116
s4	r3	4	fm_neu	27	-1.16666666666667	0.986163079738617	1.36439192295074	0.124352112412453	-0.0662423074245453	0.070832297205925	0.0531023591756821	1.22397434711456	0.506286859512329	0.346946895122528	0.211913630366325	-0.352721184492111	0.417604088783264	-0.301217049360275
s4	r3	4	fm_neu	36	-1.16666666666667	-0.410871773958206	0.902645230293274	-1.78840100765228	-1.84445750713348	0.581843912601471	-0.717820405960083	-1.3919438123703	-0.196364685893059	-0.723770499229431	-0.0692004933953285	1.28402602672577	-2.37446331977844	2.62351512908936
s4	r3	5	fm_van	30	-0.166666666666667	-1.40863764286041	0.180743619799614	2.14279794692993	2.38753938674927	0.999310076236725	0.344420462846756	-0.256788909435272	-0.965189695358276	1.92620849609375	-0.899237930774689	-0.511702418327332	2.46375846862793	-2.17713117599487
s4	r3	5	fm_van	35	-0.166666666666667	1.13627994060516	-0.780154168605804	-1.68395805358887	-1.35649728775024	-0.659317135810852	0.317618042230606	-0.176067739725113	0.955940365791321	-1.07601571083069	0.0852872952818871	-0.728220760822296	-1.02203369140625	1.42467486858368
s5	r1	7	fc_cap	4	3.22222222222222	0.832473933696747	1.22423541545868	0.991786003112793	0.839630782604218	1.1013902425766	0.950601696968079	-0.0111472895368934	-1.22077989578247	-0.673954367637634	-0.705370962619781	-1.00708699226379	-0.656564056873322	0.842294096946716
s5	r1	5	fc_cap	7	1.22222222222222	-0.336994916200638	0.0697871372103691	-1.45203197002411	-0.608445823192596	0.289107173681259	-0.344493925571442	-0.67902660369873	-0.185559466481209	0.41247946023941	0.863682508468628	0.581714808940887	1.11695039272308	-0.632522165775299
s5	r1	5	fc_ole	3	1.22222222222222	0.453577697277069	-1.37009131908417	0.293013155460358	-0.580639839172363	-1.12368476390839	-0.842569291591644	1.19321000576019	-0.0281292758882046	-0.850528120994568	0.549223244190216	-0.199728310108185	-0.510738849639893	-0.109896823763847
s5	r1	6	fc_ole	12	2.22222222222222	-1.12123608589172	0.0341735780239105	0.977082550525665	-0.927678763866425	-0.684996604919434	-0.201298236846924	-0.817542493343353	3.11326289176941	1.51825022697449	0.378534853458405	0.808174669742584	1.00510203838348	-1.04142785072327
s5	r1	3	fc_peg	5	-0.777777777777778	-1.02710139751434	-0.422884523868561	0.519075930118561	0.815688252449036	-0.12193588167429	-0.38590732216835	-0.870467126369476	0.501514554023743	0.553992092609406	0.409065455198288	0.780404031276703	0.308449059724808	0.613412022590637
s5	r1	3	fc_peg	9	-0.777777777777778	0.0785454735159874	-0.205821260809898	-0.308700203895569	-0.130490630865097	0.813913941383362	0.296632498502731	0.437719076871872	-0.247408747673035	0.217957466840744	-0.882530570030212	0.384350180625916	0.555593132972717	-0.518257737159729
s5	r1	3	fm_apr	2	-0.777777777777778	2.54067063331604	0.956461250782013	-0.565219342708588	1.13179039955139	1.04355692863464	1.39092564582825	2.32808089256287	-1.85178351402283	-1.8501638174057	-2.25065612792969	-2.48105001449585	-1.59372675418854	1.45502197742462
s5	r1	2	fm_apr	10	-1.77777777777778	-0.247809216380119	-1.38830542564392	-0.809321165084839	-0.85669207572937	-1.80815160274506	-0.443205654621124	-0.363059341907501	-1.24567043781281	-0.486135452985764	-0.180471390485764	0.647062242031097	-1.63839447498322	-0.458446115255356
s5	r1	5	fm_neu	1	1.22222222222222	-1.84567654132843	0.0557969212532043	-1.15695428848267	0.363882601261139	-1.33142936229706	-0.398952722549438	-1.68249154090881	0.249639317393303	2.22412729263306	1.79246580600739	1.69368994235992	-0.885632991790771	-1.58574664592743
s5	r1	4	fm_neu	8	0.222222222222222	-0.516953587532043	0.85198986530304	0.795105338096619	0.97425776720047	0.61034744977951	-0.826540946960449	0.362769037485123	0.195658057928085	-0.335618436336517	0.446678906679153	-0.34090581536293	0.710448026657104	1.61073005199432
s5	r1	4	fm_van	6	0.222222222222222	1.52926349639893	2.32870173454285	1.00856637954712	0.228859096765518	1.44010400772095	1.79779303073883	0.240812823176384	-0.969704568386078	-1.49191868305206	-1.44544506072998	-2.4397885799408	1.191530585289	0.987845063209534
s5	r1	5	fm_van	11	1.22222222222222	-1.16100382804871	-1.80993580818176	-0.792478978633881	-1.77889430522919	-0.225195005536079	-1.28653848171234	-0.190160781145096	1.493612408638	0.145049586892128	0.979691565036774	1.31503760814667	0.299042582511902	0.32140851020813
s5	r2	6	fc_cap	14	2.22222222222222	1.07673287391663	-0.867768704891205	0.516344010829926	0.0397094413638115	0.567050576210022	-0.957726657390594	0.0962130203843117	0.751725435256958	-0.128293603658676	1.05702888965607	-0.429115414619446	1.40517616271973	-1.09392070770264
s5	r2	2	fc_cap	21	-1.77777777777778	1.2918848991394	0.219581082463264	-0.23029699921608	0.306122958660126	0.835742056369781	1.10244369506836	0.230320438742638	0.406362295150757	0.569158911705017	-1.16586267948151	0.0271282251924276	-0.203499138355255	0.339301973581314
s5	r2	2	fc_ole	17	-1.77777777777778	-1.32720041275024	0.557794511318207	-0.245415270328522	-0.108457386493683	-0.409390419721603	0.982867658138275	-0.91894406080246	-0.13054546713829	1.10704290866852	1.04096186161041	1.36794400215149	-0.153217732906342	-2.15556716918945
s5	r2	3	fc_ole	22	-0.777777777777778	-0.460883289575577	0.490572452545166	-0.0443678423762321	0.0116747533902526	-1.0769944190979	0.115314207971096	-0.672078788280487	0.129396468400955	-0.460577696561813	-0.431681036949158	0.0274294409900904	0.198386669158936	0.269595950841904
s5	r2	5	fc_peg	18	1.22222222222222	-0.768815159797668	-0.281209319829941	1.56472527980804	0.950159311294556	-0.28969743847847	-1.03334832191467	1.26903092861176	-1.15579295158386	0.249452084302902	0.578266799449921	-0.0953100249171257	-0.784990429878235	1.26826047897339
s5	r2	3	fc_peg	20	-0.777777777777778	1.09710490703583	-0.00720552168786526	0.975407898426056	-1.43984496593475	0.0294256042689085	0.343549251556396	0.205512344837189	-0.72772753238678	-0.801482021808624	-1.60032415390015	-0.610668063163757	-0.869138479232788	-1.20772135257721
s5	r2	3	fm_apr	13	-0.777777777777778	0.588777780532837	-1.01883554458618	-0.462286919355392	0.691451549530029	0.417932629585266	0.331947654485703	0.640058159828186	1.34436655044556	-0.784444630146027	-0.260001987218857	-0.590159237384796	0.225869655609131	0.406860291957855
s5	r2	3	fm_apr	23	-0.777777777777778	-1.08129274845123	-0.723970413208008	-1.35801780223846	-0.139615878462791	-0.931832492351532	-2.33496570587158	0.534100472927094	-0.898206889629364	0.815857589244843	0.867574095726013	1.1053239107132	-1.29985070228577	1.62032961845398
s5	r2	4	fm_neu	16	0.222222222222222	0.251492083072662	1.19555997848511	-0.36674702167511	1.26830947399139	0.687116920948029	1.43815720081329	-1.38332760334015	0.858177781105042	-0.42963245511055	-1.08387446403503	-0.71318793296814	1.52204132080078	-0.965628325939178
s5	r2	4	fm_neu	24	0.222222222222222	-0.400517195463181	-1.35074639320374	-2.52970480918884	-0.959630250930786	-0.230667740106583	-0.196892946958542	0.110783711075783	-0.785197794437408	0.273421943187714	0.918432235717773	0.448545783758163	-2.09407186508179	1.05949985980988
s5	r2	5	fm_van	15	1.22222222222222	1.33735120296478	1.04643583297729	0.158965483307838	-0.264081180095673	-0.443707674741745	0.869217693805695	-0.708273112773895	0.548594951629639	0.468585759401321	-0.269687861204147	-1.19549262523651	1.46348488330841	0.601025402545929
s5	r2	4	fm_van	19	0.222222222222222	-0.482426553964615	1.56612730026245	1.54106736183167	0.427949488162994	0.682163715362549	0.389116287231445	-0.366143852472305	-1.43689918518066	0.796361207962036	-0.166663348674774	0.671423494815826	2.28416347503662	-1.90808725357056
s5	r3	5	fc_cap	30	1.22222222222222	-0.641515493392944	0.00139069987926632	1.45566940307617	-1.23462319374084	1.01420700550079	-0.314544886350632	0.766512989997864	1.00398671627045	-0.508782207965851	1.25199627876282	-0.616391599178314	-0.638583540916443	0.171418607234955
s5	r3	5	fc_cap	35	1.22222222222222	-0.520945072174072	-0.557251155376434	1.45579206943512	1.01442635059357	0.0179176814854145	-1.62694537639618	1.34511184692383	0.195845499634743	-0.895398497581482	0.400486648082733	1.88519752025604	0.387618154287338	-0.408628195524216
s5	r3	5	fc_ole	25	1.22222222222222	1.38062965869904	0.919298410415649	-1.14092946052551	0.662573754787445	-0.0263249911367893	1.58310306072235	0.140340000391006	1.1777024269104	-0.816738843917847	-0.795816481113434	-0.49554768204689	-0.862032473087311	0.0575838685035706
s5	r3	3	fc_ole	32	-0.777777777777778	-0.0839977338910103	-1.33191561698914	0.322009295225143	0.761789560317993	0.583181023597717	0.943065762519836	-2.87076354026794	0.0411898046731949	0.151974588632584	0.395315885543823	-0.451385945081711	-0.558715045452118	0.135765209794044
s5	r3	3	fc_peg	28	-0.777777777777778	-0.218238607048988	-0.490888297557831	-0.397807985544205	-2.18050718307495	-2.3986759185791	-0.759602963924408	0.860558927059174	-0.527271270751953	2.06561255455017	0.0177989788353443	-0.324088960886002	-0.0217399820685387	-0.365648239850998
s5	r3	1	fc_peg	31	-2.77777777777778	0.64927875995636	-0.689808189868927	-1.24299001693726	0.312643140554428	1.44437170028687	-0.812095880508423	0.740678548812866	-0.932038128376007	-1.54165709018707	-1.63269114494324	-0.519761681556702	-0.292226552963257	0.475474864244461
s5	r3	2	fm_apr	27	-1.77777777777778	-1.4291455745697	-1.2590559720993	0.858601570129395	-1.98584401607513	-1.63920700550079	-1.29374873638153	0.0318779945373535	-0.653511703014374	1.61755132675171	0.868154942989349	1.61870503425598	0.473607301712036	-0.271800547838211
s5	r3	3	fm_apr	36	-0.777777777777778	-0.379722267389297	1.39640307426453	-0.345486223697662	2.30462169647217	-0.911972343921661	0.308575123548508	0.930719494819641	0.52506548166275	-0.390983551740646	-0.932632505893707	-0.446674823760986	-1.20142138004303	1.59205090999603
s5	r3	4	fm_neu	29	0.222222222222222	0.584863603115082	1.42809343338013	-0.68457955121994	0.950789272785187	1.73108470439911	1.54309237003326	-0.314747780561447	1.24746143817902	-1.61312055587769	0.698234558105469	-0.353788107633591	0.833831310272217	-0.857357800006866
s5	r3	3	fm_neu	33	-0.777777777777778	0.600713193416595	-0.201228141784668	-0.993525922298431	0.281517088413239	0.954670488834381	-0.295133918523788	0.223813310265541	-0.274609833955765	1.15774250030518	-0.664576888084412	-0.285547286272049	-0.150253087282181	0.403985559940338
s5	r3	3	fm_van	26	-0.777777777777778	-0.972661733627319	-0.218856751918793	0.696646332740784	-0.733368396759033	-1.07314884662628	0.549680233001709	-1.7055492401123	-0.578096449375153	-0.100376404821873	1.70878434181213	0.6391322016716	0.527588784694672	-1.15950453281403
s5	r3	3	fm_van	34	-0.777777777777778	0.730777144432068	-0.1466244161129	0.997003376483917	-0.40903303027153	0.463728666305542	-0.581571042537689	0.865499198436737	0.0653712376952171	-0.18481083214283	-0.754091143608093	-0.405584126710892	-0.0940858274698257	0.50829690694809
s7	r1	7	fc_cap	2	2.86111111111111	0.018284622579813	-0.428338080644608	-0.710055828094482	0.0744413658976555	0.541926980018616	-0.84428071975708	0.478919506072998	-0.637682318687439	0.200330168008804	0.0938111245632172	0.422866374254227	0.696978807449341	0.824649274349213
s7	r1	6	fc_cap	10	1.86111111111111	-0.127323284745216	0.132027864456177	0.237255230545998	-0.0739356353878975	0.0914477556943893	-0.0670016333460808	-0.356467038393021	-1.01809358596802	-0.566380679607391	-0.587172031402588	-0.170246213674545	-0.580461084842682	-0.238024786114693
s7	r1	6	fc_ole	1	1.86111111111111	-0.172960549592972	-0.208749666810036	-0.31817701458931	-1.1249064207077	-2.137371301651	-0.73161381483078	-1.24407255649567	1.03564774990082	0.07803975045681	1.94696068763733	1.81715250015259	-1.60075199604034	1.50590538978577
s7	r1	2	fc_ole	8	-2.13888888888889	-0.0531631782650948	1.32445323467255	-0.388045489788055	-0.229219928383827	0.748471558094025	0.244826853275299	0.853700816631317	0.0308770593255758	1.51351344585419	-0.664082050323486	-1.38178849220276	-0.109326139092445	-2.07314467430115
s7	r1	6	fc_peg	4	1.86111111111111	1.27622389793396	-1.51003229618073	-0.207038551568985	-0.0200878754258156	0.150102287530899	1.81533253192902	0.36242339015007	0.743876814842224	-0.54234778881073	-0.358494341373444	-0.282115161418915	-0.141150832176208	0.515477061271667
s7	r1	6	fc_peg	7	1.86111111111111	-0.905534744262695	1.34061765670776	0.86389696598053	1.14427888393402	1.28591740131378	0.22466504573822	0.276720553636551	-0.312212467193604	-0.188710048794746	-0.464435905218124	-0.415595531463623	1.28488183021545	-2.22364854812622
s7	r1	5	fm_apr	6	0.861111111111111	-0.579351842403412	0.735458493232727	1.80204689502716	0.832598388195038	-0.264607191085815	-0.367030501365662	-0.57060706615448	0.454029232263565	0.236392885446548	-0.265653789043427	-0.0452262908220291	2.3942289352417	-0.723812520503998
s7	r1	6	fm_apr	11	1.86111111111111	0.350383669137955	0.308527886867523	-0.308557659387589	-0.45130243897438	-1.05909705162048	1.50217473506927	0.338891863822937	0.0128388656303287	-1.86414086818695	0.98927915096283	-0.586244285106659	-0.956528842449188	1.71272206306458
s7	r1	3	fm_neu	3	-1.13888888888889	0.00823488179594278	-2.9813404083252	1.14396846294403	2.36306548118591	0.259179532527924	0.0498417802155018	0.614402949810028	1.71196162700653	-0.0690459012985229	-1.76181447505951	-0.955917000770569	0.924762368202209	0.969026863574982
s7	r1	1	fm_neu	12	-3.13888888888889	1.74014782905579	0.26518851518631	-1.3338977098465	-1.97900605201721	1.35310542583466	-0.489217787981033	0.554875612258911	-1.68287777900696	0.167270749807358	-0.33064204454422	-0.261183142662048	-0.515421807765961	1.27290403842926
s7	r1	4	fm_van	5	-0.138888888888889	-0.871413290500641	0.0881388261914253	-0.506937921047211	-0.828786611557007	-0.998273015022278	-1.90892708301544	-0.981350600719452	-0.171973183751106	0.960969150066376	0.897130191326141	1.3816055059433	-1.03162968158722	-0.0789189413189888
s7	r1	4	fm_van	9	-0.138888888888889	-1.18274927139282	0.878524720668793	-0.952720642089844	-0.184346318244934	0.285700708627701	-1.19938147068024	-1.75849688053131	-0.897724092006683	0.41173255443573	1.0635678768158	0.924113392829895	-1.13106369972229	-1.22881972789764
s7	r2	6	fc_cap	13	1.86111111111111	-0.664581418037415	0.283866465091705	-1.24479234218597	-0.215127065777779	-0.467339843511581	-0.601008057594299	-0.686994969844818	-0.528168618679047	0.865660309791565	1.06884050369263	1.42295241355896	-1.21045017242432	-0.605317175388336
s7	r2	5	fc_cap	23	0.861111111111111	0.0138975447043777	-0.319658875465393	0.431810826063156	0.716478109359741	0.466372847557068	1.0251944065094	2.03414011001587	1.38903295993805	-0.499542742967606	-0.540186405181885	-0.612187325954437	0.494311362504959	-0.191395580768585
s7	r2	2	fc_ole	16	-2.13888888888889	1.05182278156281	0.392802894115448	0.919919610023499	-0.280544579029083	0.976108074188232	0.249263972043991	0.865114152431488	-1.57194602489471	-0.277086138725281	-0.986741483211517	-0.0369587540626526	-0.428702294826508	-0.0330781750380993
s7	r2	2	fc_ole	24	-2.13888888888889	1.66506171226501	-0.887987017631531	0.898792445659637	-0.161457195878029	-2.20303249359131	1.94692504405975	0.491490393877029	1.98856401443481	-1.75480568408966	-1.27783763408661	-0.474042445421219	1.54993999004364	1.72000169754028
s7	r2	5	fc_peg	14	0.861111111111111	-1.73521745204926	0.286084592342377	0.827299535274506	-0.428714394569397	-0.116227149963379	0.930998206138611	-1.3158073425293	-0.0380551405251026	1.50212693214417	-0.00015154255379457	-1.87497210502625	1.94074070453644	-1.368248462677
s7	r2	6	fc_peg	21	1.86111111111111	-0.262971460819244	1.46642589569092	-0.554325878620148	1.24779105186462	0.858954429626465	-0.0706292986869812	0.387430250644684	-0.366113275289536	-0.147323951125145	0.511778116226196	0.196667358279228	-0.140242680907249	-0.547663807868958
s7	r2	3	fm_apr	15	-1.13888888888889	1.1381915807724	0.478174835443497	-0.546966016292572	-0.937477648258209	0.108042396605015	-0.694169223308563	-1.86307907104492	-0.477026790380478	-0.167388960719109	1.30217146873474	-0.0972154960036278	-0.766323506832123	0.601816833019257
s7	r2	5	fm_apr	19	0.861111111111111	-0.365767270326614	-1.94245338439941	0.707450151443481	1.55036747455597	0.0729382857680321	-0.724285900592804	1.98044896125793	0.0772400125861168	0.195860683917999	-0.282946169376373	0.771226286888123	0.134566336870193	0.497227996587753
s7	r2	2	fm_neu	17	-2.13888888888889	-1.08947908878326	0.578774154186249	-0.768331348896027	0.932968437671661	1.47868514060974	-0.77739006280899	-0.122588396072388	1.75054514408112	0.631797432899475	0.571913003921509	0.290256977081299	-0.0246568471193314	-1.05610585212708
s7	r2	1	fm_neu	22	-3.13888888888889	0.495441555976868	-1.74501430988312	-0.443731248378754	-2.36937093734741	-2.01561450958252	0.147541001439095	-0.0179273188114166	-0.222030937671661	-0.71547544002533	-0.767601251602173	-0.673410534858704	-0.606362164020538	1.55550050735474
s7	r2	4	fm_van	18	-0.138888888888889	0.572989106178284	0.508533656597137	0.522821664810181	0.0981203690171242	0.177968353033066	-0.697499454021454	0.257066905498505	-2.12170577049255	-0.333519607782364	-0.371093153953552	-0.241320699453354	-1.13225603103638	-0.480523079633713
s7	r2	4	fm_van	20	-0.138888888888889	0.220731288194656	0.496190577745438	-0.429001331329346	-0.557335317134857	0.672222197055817	-0.596328377723694	-0.482368320226669	0.807522118091583	-0.860372066497803	0.710755527019501	2.34895539283752	-0.697417318820953	-0.623233377933502
s7	r3	6	fc_cap	27	1.86111111111111	0.675326645374298	1.10492813587189	0.980927765369415	0.413974195718765	0.352261573076248	1.9255907535553	-0.816956162452698	-0.668851912021637	-0.127943098545074	-0.705129861831665	-0.627820372581482	1.1677063703537	0.607609510421753
s7	r3	6	fc_cap	36	1.86111111111111	-2.91728615760803	0.0907251462340355	-1.57158398628235	1.10232448577881	-0.286051094532013	-0.418150961399078	0.0186323132365942	-0.140331611037254	3.0186083316803	-0.467283010482788	0.59672337770462	0.107088685035706	-0.807769060134888
s7	r3	2	fc_ole	29	-2.13888888888889	0.512786090373993	-1.19741773605347	0.632055997848511	-0.191869795322418	0.0141061870381236	0.453181236982346	0.535708606243134	0.5310298204422	-0.406708836555481	-0.441740334033966	-2.06674265861511	0.95111083984375	0.936703383922577
s7	r3	2	fc_ole	33	-2.13888888888889	0.890844404697418	-0.140752211213112	1.40739274024963	-0.114096619188786	-0.309299945831299	1.09751486778259	-0.884628474712372	1.06413459777832	-0.284303367137909	-0.314912587404251	-0.408091247081757	-0.148116797208786	-0.123669408261776
s7	r3	6	fc_peg	30	1.86111111111111	0.727101504802704	0.708448231220245	-1.73143899440765	-1.16970300674438	-1.65260863304138	-1.66564059257507	1.88606035709381	-0.780407786369324	-2.20642280578613	2.25877666473389	1.44891762733459	-0.173167496919632	-0.13296765089035
s7	r3	6	fc_peg	35	1.86111111111111	0.156460702419281	1.38816010951996	-1.36213314533234	-0.378936409950256	1.08620762825012	-1.03767025470734	-0.219757914543152	-1.24602949619293	1.1934072971344	1.55875205993652	0.578471302986145	-1.48911225795746	-0.491169661283493
s7	r3	5	fm_apr	26	0.861111111111111	1.03129768371582	-1.21145808696747	2.56262850761414	1.1055942773819	1.08842098712921	1.26890742778778	0.824674844741821	1.43999326229095	-0.507364809513092	-1.6763322353363	-1.24951434135437	2.01849126815796	0.668537557125092
s7	r3	3	fm_apr	34	-1.13888888888889	-1.89338779449463	-0.0568098351359367	0.626867532730103	0.24929316341877	-1.16052293777466	0.913301646709442	-1.70994472503662	0.689195573329926	1.0921231508255	-0.229887589812279	-0.787698924541473	-0.0913388058543205	-1.20579898357391
s7	r3	2	fm_neu	25	-2.13888888888889	0.152315810322762	-0.633288085460663	-0.587723135948181	0.00139587605372071	0.247810646891594	0.333796799182892	-0.813155353069305	0.508955359458923	-0.224101737141609	-0.674242913722992	0.645349979400635	-0.363238513469696	0.0950931832194328
s7	r3	1	fm_neu	32	-3.13888888888889	-0.651343882083893	0.108423508703709	0.267368733882904	1.02706909179688	1.47904539108276	-1.08628439903259	1.37886428833008	-0.6922886967659	-1.23055243492126	-1.33614206314087	-0.04305150359869	-0.180951118469238	0.507024526596069
s7	r3	4	fm_van	28	-0.138888888888889	0.737529158592224	-0.21467636525631	0.258889764547348	0.598546087741852	-0.140428200364113	0.673264622688293	-0.491573989391327	-0.00800673197954893	0.421871185302734	-0.0767164900898933	-0.781584441661835	0.23479925096035	-0.256799101829529
s7	r3	5	fm_van	31	0.861111111111111	0.0374580845236778	0.513500988483429	-1.12593472003937	-1.76208257675171	-0.984522521495819	-0.825811445713043	0.19621042907238	-0.653917789459229	0.483832865953445	1.60750305652618	1.22766840457916	-0.380936831235886	0.499908566474915
s8	r1	6	fc_cap	2	2.02777777777778	0.376890331506729	0.225731998682022	1.68139159679413	0.411026954650879	0.856728672981262	0.483977913856506	7.63271673349664e-05	-0.078066848218441	-0.429203122854233	-1.6184424161911	0.586270272731781	0.219062313437462	0.292099237442017
s8	r1	5	fc_cap	7	1.02777777777778	-1.56513345241547	0.694399654865265	-1.23268711566925	0.46905043721199	0.628220736980438	1.04161322116852	-1.05998384952545	-0.490970611572266	-1.13418567180634	1.05342888832092	-0.286915868520737	0.294784545898438	-1.49693596363068
s8	r1	5	fc_ole	1	1.02777777777778	0.539007723331451	-1.00673544406891	-0.268979966640472	-0.676794946193695	-1.24145829677582	-0.597434997558594	0.573586881160736	0.420219421386719	0.182997196912766	0.401031851768494	-0.164291277527809	-0.0636874437332153	0.888796448707581
s8	r1	4	fc_ole	10	0.0277777777777777	0.42195999622345	-0.963959455490112	0.234451860189438	-0.0173200536519289	-0.416941195726395	0.210694178938866	0.941613614559174	0.714759528636932	-0.349876582622528	-0.183261260390282	-0.302144527435303	0.322244137525558	0.157972738146782
s8	r1	5	fc_peg	3	1.02777777777778	-0.291074097156525	0.605069935321808	0.775333762168884	-0.076796256005764	0.671723961830139	-0.95909172296524	0.587445557117462	-0.581645309925079	0.564713180065155	0.0828711614012718	0.285741627216339	-0.420549750328064	0.15736910700798
s8	r1	5	fc_peg	11	1.02777777777778	0.634246826171875	0.657454431056976	-1.09538233280182	-0.473463594913483	-1.41714525222778	-1.74606359004974	-1.70583033561707	-0.734778702259064	1.88846802711487	1.35324883460999	-0.159851476550102	-0.80318158864975	-0.365463316440582
s8	r1	4	fm_apr	4	0.0277777777777777	0.157993867993355	-2.21025204658508	-1.51554274559021	-0.60934990644455	-1.99204778671265	-0.0965863317251205	1.90647315979004	2.31449007987976	1.19269669055939	1.09796953201294	0.412963479757309	0.107563830912113	1.34617161750793
s8	r1	3	fm_apr	8	-0.972222222222222	-0.142538174986839	1.32263326644897	-0.0626144707202911	0.848420560359955	1.9963470697403	1.02502083778381	-0.695399522781372	-1.07141172885895	-0.626845717430115	-1.30048799514771	-0.397433042526245	-0.112313970923424	-0.638117432594299
s8	r1	2	fm_neu	6	-1.97222222222222	0.339935511350632	1.95164203643799	1.40889179706573	0.283919215202332	1.0394207239151	0.423977136611938	-1.51780366897583	-1.52882349491119	0.258355379104614	-0.121354766190052	-0.16374371945858	-0.239653304219246	-0.573165416717529
s8	r1	2	fm_neu	9	-1.97222222222222	0.481368780136108	0.246952414512634	0.0628309845924377	0.22410674393177	1.43123316764832	0.901542663574219	0.251255691051483	0.0229773297905922	-1.39824068546295	-1.30247521400452	-0.500024974346161	0.757485330104828	-0.353389501571655
s8	r1	4	fm_van	5	0.0277777777777777	-0.392766535282135	-0.397558033466339	0.532913088798523	-0.356901735067368	0.0848666056990623	0.826948165893555	0.555346012115479	0.0727678015828133	-1.09023022651672	-1.49951958656311	0.0399155206978321	-0.191415041685104	1.40628778934479
s8	r1	5	fm_van	12	1.02777777777778	-1.44218778610229	-1.55316686630249	-0.720028698444366	-0.437307268381119	-1.44582104682922	-1.91437780857086	0.554240345954895	1.97833633422852	0.567502200603485	0.731206357479095	2.06584739685059	-0.253142207860947	-0.965127766132355
s8	r2	6	fc_cap	15	2.02777777777778	-0.836812853813171	-0.132564663887024	1.23408710956573	-0.081660233438015	-0.332417905330658	0.0709974020719528	-0.57187157869339	-0.458435207605362	0.883612930774689	1.37688994407654	-0.181324765086174	0.200617268681526	-1.07426357269287
s8	r2	6	fc_cap	24	2.02777777777778	1.88864493370056	0.25729689002037	0.2650505900383	0.772876679897308	-0.397483557462692	1.6267454624176	-0.0401609279215336	0.350965082645416	-1.69094884395599	-1.29798400402069	-1.78158831596375	1.53896594047546	2.46291255950928
s8	r2	4	fc_ole	17	0.0277777777777777	0.824424088001251	0.271359711885452	-2.12077188491821	0.0191332679241896	0.831909537315369	-1.84959864616394	0.759851157665253	-0.686498641967773	0.34174308180809	1.07138073444366	-0.88323837518692	-0.435874432325363	-0.556262612342834
s8	r2	5	fc_ole	21	1.02777777777778	-1.27105867862701	0.028678722679615	-0.334719717502594	0.240178570151329	-0.113225035369396	1.09943330287933	-0.995963156223297	-0.396721541881561	-0.598054587841034	1.32701933383942	0.882396161556244	-0.89737206697464	-1.07796275615692
s8	r2	5	fc_peg	13	1.02777777777778	0.440565794706345	0.447181105613708	0.91309380531311	-0.738886594772339	0.0161860696971416	-0.783684194087982	0.979819178581238	0.0291722975671291	1.24850392341614	-0.33341446518898	0.0309648457914591	-0.809078693389893	0.446843504905701
s8	r2	3	fc_peg	20	-0.972222222222222	-1.08033537864685	-1.49034905433655	1.13760840892792	1.65825116634369	-0.376298367977142	0.176234394311905	-0.997768104076385	-1.33576548099518	-0.221618697047234	0.765840172767639	1.78177070617676	1.74320769309998	-1.6277688741684
s8	r2	3	fm_apr	18	-0.972222222222222	1.11346399784088	0.855882585048676	-8.45922331791371e-05	-1.31782555580139	-0.169849276542664	-1.48718810081482	0.508578777313232	-0.160694867372513	2.42491245269775	-1.01895904541016	-0.100191444158554	-1.44388258457184	0.999981105327606
s8	r2	4	fm_apr	23	0.0277777777777777	0.41238659620285	-0.412460923194885	-1.22407066822052	-0.749967217445374	-0.73261022567749	0.885742902755737	0.850702583789825	2.49600458145142	-0.35952439904213	-0.406745076179504	-0.341408580541611	0.284230291843414	0.0645621940493584
s8	r2	2	fm_neu	14	-1.97222222222222	0.394568592309952	1.00803458690643	-0.0302067995071411	-0.126457512378693	0.550229251384735	1.01489007472992	-1.05013728141785	-0.172383069992065	-1.26729393005371	-1.1568021774292	-1.55880689620972	-0.345711171627045	1.79089283943176
s8	r2	2	fm_neu	22	-1.97222222222222	-0.415636271238327	0.297201693058014	-0.663373231887817	-0.81422746181488	0.153395548462868	0.206591755151749	0.489055991172791	0.620552778244019	0.457487404346466	-0.185776248574257	-0.442641168832779	-0.789403915405273	0.302767544984818
s8	r2	5	fm_van	16	1.02777777777778	-1.07912158966064	0.422151118516922	-0.193915486335754	-0.964827835559845	0.119251728057861	-0.138259336352348	-0.475245743989944	0.417454659938812	-0.692443490028381	0.0921990275382996	-0.332056045532227	-0.509802877902985	-0.115781433880329
s8	r2	4	fm_van	19	0.0277777777777777	-1.54538476467133	-2.44107055664062	2.51756358146667	4.68700361251831	1.39251303672791	0.110874235630035	0.464135080575943	-2.90287590026855	-1.19203495979309	2.05061650276184	3.30426263809204	4.35416030883789	-2.51468372344971
s8	r3	5	fc_cap	26	1.02777777777778	1.94966626167297	1.80333983898163	-1.33025503158569	-0.807364523410797	-0.573669195175171	0.417041122913361	-2.64448523521423	-0.0652218237519264	-1.04380786418915	-0.428144663572311	-1.7464998960495	-1.33472549915314	-0.456838339567184
s8	r3	6	fc_cap	31	2.02777777777778	0.266980737447739	0.44357693195343	-0.00349597469903529	-0.424096435308456	1.54094016551971	-1.01790976524353	1.95192277431488	0.260574787855148	1.95899188518524	-1.4286777973175	0.0567950829863548	-0.768028676509857	1.06932783126831
s8	r3	5	fc_ole	25	1.02777777777778	0.908657848834991	-1.01499211788177	1.10554957389832	-0.0284372325986624	-1.34802305698395	-1.85012102127075	1.63112545013428	0.663525879383087	0.0720808506011963	-0.057206854224205	-0.633445084095001	-0.493871510028839	0.719746589660645
s8	r3	3	fc_ole	34	-0.972222222222222	-1.16977345943451	-0.354632973670959	-0.164171680808067	-0.927264869213104	-1.55236995220184	1.72603631019592	-0.795688569545746	0.931521236896515	-0.153508007526398	1.43490898609161	0.968828618526459	0.497175127267838	-0.149223133921623
s8	r3	4	fc_peg	27	0.0277777777777777	1.1080561876297	0.13328754901886	-1.2535834312439	-0.318459451198578	-0.0269016940146685	0.672603726387024	0.427259027957916	0.160731360316277	0.148478999733925	-0.681759357452393	-0.901091694831848	-0.706686556339264	-0.284056186676025
s8	r3	4	fc_peg	35	0.0277777777777777	-1.32309603691101	-0.143113538622856	0.132140561938286	-0.517148792743683	-0.0405949391424656	0.472381979227066	-1.118004322052	-0.779221534729004	0.343846291303635	1.03154015541077	0.752088725566864	-0.164497464895248	-0.407938778400421
s8	r3	3	fm_apr	28	-0.972222222222222	-1.08442616462708	-0.686764538288116	-0.292332321405411	0.0706443041563034	-1.00429093837738	-0.280912935733795	-0.00516029074788094	0.181738719344139	-0.776692807674408	0.159085527062416	-0.0315320864319801	0.0549915432929993	0.570080518722534
s8	r3	3	fm_apr	32	-0.972222222222222	0.7464399933815	0.742929756641388	0.00882475916296244	0.278274863958359	1.2178031206131	-1.21013081073761	0.227012544870377	-0.383557438850403	1.26072430610657	0.0992669239640236	0.165041327476501	-0.152199596166611	0.857369601726532
s8	r3	2	fm_neu	30	-1.97222222222222	0.748629212379456	1.18321084976196	0.471780866384506	0.344166994094849	1.51661086082458	-0.60744434595108	-0.153047412633896	-0.0675193220376968	0.669267654418945	-1.19560885429382	-0.53157764673233	0.616316616535187	-0.684780538082123
s8	r3	2	fm_neu	33	-1.97222222222222	0.55236291885376	-0.251890420913696	-0.760468900203705	0.0115775121375918	-0.704212307929993	0.376666188240051	0.212977826595306	0.425043493509293	-0.325367897748947	-0.126625552773476	-0.285290658473969	-0.300721943378448	-0.00638194475322962
s8	r3	3	fm_van	29	-0.972222222222222	1.03499734401703	0.301878660917282	-0.37704336643219	0.443392544984818	0.320556938648224	0.0340262278914452	0.10961589217186	0.00156867096666247	-0.218890011310577	-0.41743990778923	-0.67326021194458	-0.0181377939879894	0.262550979852676
s8	r3	4	fm_van	36	0.0277777777777777	-1.70190238952637	-0.840383172035217	1.16221606731415	-0.297465980052948	-0.482577204704285	0.734764456748962	-0.155543982982635	-0.167812645435333	-0.895614862442017	0.632181107997894	1.06547129154205	0.263133227825165	-0.447591066360474
s9	r1	6	fc_cap	4	3.77777777777778	0.444759428501129	-0.323310822248459	-1.26094031333923	-1.06925189495087	1.37837195396423	-0.606321334838867	0.936799168586731	0.375440806150436	-1.01479387283325	0.0182637702673674	0.457224100828171	-1.43373072147369	0.0386064685881138
s9	r1	6	fc_cap	7	3.77777777777778	-1.27597427368164	1.13584578037262	0.644028842449188	0.348692893981934	-1.49323499202728	-0.240983441472054	-1.13329458236694	-0.255348175764084	-0.51118665933609	0.98732203245163	1.09540915489197	-0.13217830657959	-0.221275359392166
s9	r1	4	fc_ole	2	1.77777777777778	1.21881091594696	-1.21897685527802	0.774722576141357	1.92674493789673	0.651121079921722	-0.0116461263969541	-0.387975454330444	0.0792940482497215	1.40462636947632	-0.360618472099304	-1.6579874753952	1.33069312572479	0.286009281873703
s9	r1	2	fc_ole	10	-0.222222222222222	-0.123743288218975	0.44773131608963	1.47073531150818	0.310887545347214	-0.104551181197166	0.117122814059258	0.760669410228729	0.425212353467941	0.582581043243408	-1.86640346050262	0.235910981893539	1.56139695644379	-0.655117213726044
s9	r1	1	fc_peg	6	-1.22222222222222	-0.836028873920441	1.80780363082886	0.337422400712967	0.136491060256958	0.154463365674019	0.710233807563782	-0.206410795450211	-0.203391373157501	-0.36587992310524	0.971108734607697	0.663917660713196	-0.723015904426575	-0.576269209384918
s9	r1	1	fc_peg	11	-1.22222222222222	0.77005934715271	-0.961019933223724	-1.60234093666077	-1.93052458763123	-0.833516955375671	0.17150767147541	1.23879015445709	-0.534663140773773	-0.0814299359917641	-0.501802265644073	-1.51732516288757	0.00419917516410351	0.0688986629247665
s9	r1	3	fm_apr	3	0.777777777777778	0.402043879032135	-0.948865711688995	-1.93836510181427	-0.145068094134331	-0.313773155212402	-0.579130291938782	-1.64228141307831	-0.204028606414795	0.713324546813965	2.08167171478271	0.592003762722015	-0.982555747032166	1.12604129314423
s9	r1	1	fm_apr	12	-1.22222222222222	-1.1537024974823	-1.25078451633453	0.830031037330627	-0.905484914779663	0.331200182437897	1.16955780982971	-1.03367233276367	-0.340185195207596	-0.223005250096321	-0.871233701705933	0.123005256056786	-0.166046217083931	1.19409620761871
s9	r1	1	fm_neu	5	-1.22222222222222	-0.284500122070312	0.901118695735931	0.345937132835388	0.816070556640625	-0.000364572129910812	-0.213415220379829	0.327236473560333	-0.139656573534012	-0.431844621896744	0.870569884777069	0.885417938232422	0.00222194171510637	-1.19125592708588
s9	r1	1	fm_neu	9	-1.22222222222222	0.591106534004211	0.118563428521156	0.214278385043144	0.388799041509628	-0.0374708287417889	0.0586958937346935	1.17480874061584	0.203401908278465	0.0279475748538971	-1.24245870113373	-0.41748720407486	0.364969223737717	0.330732673406601
s9	r1	5	fm_van	1	2.77777777777778	0.422311514616013	-0.594436228275299	-0.0375683456659317	0.821076631546021	1.01373136043549	0.248938381671906	1.31760513782501	1.44277191162109	-0.718664169311523	-0.812695562839508	-1.30720579624176	0.973504781723022	-0.34138098359108
s9	r1	2	fm_van	8	-0.222222222222222	-0.282151430845261	0.807135403156281	0.312669515609741	-0.791059970855713	-0.70971953868866	-1.32000374794006	-1.30670034885406	0.46196323633194	0.571085095405579	-0.353964656591415	0.586637854576111	-1.03931224346161	0.238832697272301
s9	r2	5	fc_cap	14	2.77777777777778	0.0480467192828655	1.25791049003601	1.20472300052643	0.343552082777023	0.390228927135468	1.52845478057861	0.166392043232918	-1.73330044746399	1.28720927238464	0.190255358815193	-0.157933935523033	1.49045324325562	-0.785500586032867
s9	r2	5	fc_cap	21	2.77777777777778	1.10026335716248	-0.947044193744659	-0.568053543567657	-0.324403703212738	-0.364003717899323	-0.363765597343445	1.04781866073608	0.441280543804169	-2.11509919166565	-0.122594282031059	-0.967411994934082	-0.473382025957108	0.302297681570053
s9	r2	3	fc_ole	13	0.777777777777778	0.221680819988251	-0.0700718611478806	-1.07907664775848	-0.426246404647827	-1.00047397613525	-1.42868316173553	-0.6009241938591	-0.844933211803436	0.143349230289459	1.05914187431335	0.417386591434479	-1.65564811229706	0.575609505176544
s9	r2	2	fc_ole	23	-0.222222222222222	-0.766492187976837	-1.41541147232056	-1.80167949199677	-0.545273005962372	-0.999230325222015	-2.17321062088013	-1.26523590087891	2.36135458946228	-0.507354199886322	1.36990559101105	1.70474886894226	-1.49568974971771	0.701386094093323
s9	r2	1	fc_peg	15	-1.22222222222222	-1.70343589782715	2.4085853099823	2.57954883575439	2.26456475257874	3.58937239646912	2.10655188560486	-0.399719059467316	-2.32660627365112	1.86814904212952	-0.736952424049377	1.17328369617462	2.73983263969421	-2.70871806144714
s9	r2	1	fc_peg	19	-1.22222222222222	0.908738493919373	-1.38211989402771	0.101272590458393	-1.30160546302795	-0.924798250198364	-0.199516996741295	0.840873777866364	0.265444040298462	-0.200150370597839	-0.878732621669769	-0.79875773191452	-0.43313604593277	2.18919968605042
s9	r2	1	fm_apr	17	-1.22222222222222	0.107576616108418	0.999557077884674	0.667557537555695	1.23390507698059	0.354947566986084	1.75714480876923	0.0628582388162613	0.164480179548264	-0.718542337417603	0.41281720995903	-0.237785160541534	0.498878598213196	-1.4223507642746
s9	r2	2	fm_apr	22	-0.222222222222222	-2.01627016067505	0.123260110616684	-0.870112359523773	0.611772000789642	-0.601834654808044	0.627860963344574	-2.02896928787231	2.09562301635742	0.915987074375153	1.62712025642395	0.234841838479042	0.304694533348083	-0.479832202196121
s9	r2	1	fm_neu	18	-1.22222222222222	2.63252091407776	-2.06812357902527	-1.12030684947968	-2.99551463127136	-1.73946106433868	-0.0606116689741611	2.34045958518982	-1.81932878494263	-0.491777002811432	-2.16686868667603	-3.15864324569702	-0.563031136989594	2.01459312438965
s9	r2	1	fm_neu	20	-1.22222222222222	0.521143317222595	0.671775639057159	-0.143102005124092	0.406273186206818	0.355340480804443	0.128272503614426	1.06146693229675	-0.922020733356476	0.827675998210907	-0.677238345146179	0.403534054756165	0.138020753860474	0.160833746194839
s9	r2	2	fm_van	16	-0.222222222222222	-1.16238152980804	0.310267060995102	1.04275012016296	-0.477083832025528	0.454324573278427	-0.0768269598484039	-0.597328901290894	0.461028933525085	0.317142605781555	0.531683802604675	1.58100008964539	0.568783700466156	-0.542199730873108
s9	r2	1	fm_van	24	-1.22222222222222	1.44529497623444	-0.867602467536926	0.773002326488495	0.449692249298096	0.557845294475555	-1.69224941730499	0.206531390547752	-0.332691371440887	-1.29059708118439	-0.859926462173462	-0.862901031970978	-1.27348554134369	0.749578535556793
s9	r3	5	fc_cap	30	2.77777777777778	-0.627690076828003	1.15303432941437	-1.2629246711731	1.0377185344696	0.856092751026154	-0.897414028644562	-0.295082896947861	0.760023295879364	-1.96141755580902	1.07822704315186	0.606755316257477	-0.436689615249634	-1.0328186750412
s9	r3	3	fc_cap	35	0.777777777777778	-1.29309117794037	0.362196177244186	0.290840595960617	0.584392309188843	-0.736259639263153	0.2955282330513	-1.25346875190735	1.77752292156219	0.859466433525085	-0.205952554941177	0.759786665439606	0.340212494134903	-0.61816680431366
s9	r3	2	fc_ole	27	-0.222222222222222	1.07835817337036	0.00625266274437308	-0.780737280845642	-0.365171641111374	-1.1232533454895	-0.609541296958923	0.707953751087189	-0.359884977340698	0.440577417612076	0.284537047147751	-0.0498674400150776	0.386533170938492	0.453175485134125
s9	r3	2	fc_ole	36	-0.222222222222222	0.134941682219505	-0.236534297466278	1.16619396209717	-0.0391480699181557	0.635601997375488	0.499759435653687	-0.0134119903668761	-1.30812752246857	-0.380606412887573	1.69300413131714	0.391083210706711	0.228398710489273	0.589878618717194
s9	r3	1	fc_peg	26	-1.22222222222222	-0.848776400089264	0.14591072499752	0.0436015874147415	-0.300737589597702	0.486161112785339	0.606743812561035	-1.14745831489563	-0.869550228118896	2.72187423706055	0.366919487714767	0.398937851190567	-1.24804925918579	-0.557130336761475
s9	r3	1	fc_peg	34	-1.22222222222222	-0.828585863113403	0.404652446508408	0.130497857928276	0.489166110754013	0.564213991165161	1.35995411872864	0.701704621315002	0.38983553647995	-0.7185418009758	-1.53275096416473	-0.0509744845330715	1.76753973960876	-1.41566848754883
s9	r3	1	fm_apr	25	-1.22222222222222	-0.199996829032898	-1.01130557060242	-0.0105363195762038	0.135089054703712	-0.0173352397978306	-0.724601805210114	-0.325298666954041	0.760121166706085	-0.433952659368515	-0.725256145000458	-0.745658576488495	-0.178570359945297	1.05527985095978
s9	r3	1	fm_apr	32	-1.22222222222222	1.6534743309021	0.410113930702209	0.309449553489685	-0.850133240222931	-0.203246891498566	1.0703489780426	1.33019149303436	-0.721223533153534	-0.735973000526428	-0.440447121858597	-1.44830477237701	-0.163590058684349	0.16255721449852
s9	r3	1	fm_neu	28	-1.22222222222222	0.466394811868668	-0.471634536981583	-0.951952695846558	0.0522328242659569	-1.16740322113037	0.85425865650177	0.264873743057251	0.163291767239571	1.17397713661194	0.209242984652519	-0.428687959909439	0.903188407421112	0.497468411922455
s9	r3	1	fm_neu	31	-1.22222222222222	-0.335599601268768	-0.897934794425964	-0.768893778324127	-0.988549888134003	-1.07675302028656	-2.0608172416687	-0.906456828117371	0.314837038516998	-0.84619265794754	-0.077370323240757	0.492020398378372	-1.08075606822968	1.27622199058533
s9	r3	2	fm_van	29	-0.222222222222222	-0.0497493334114552	0.536660313606262	0.71117091178894	0.434665113687515	0.42735356092453	-0.0902627930045128	-0.0691641718149185	-0.31533071398735	-0.0737467259168625	0.481464743614197	0.13529597222805	0.11118295788765	-0.2591612637043
s9	r3	2	fm_van	33	-0.222222222222222	-0.379356026649475	0.656802237033844	0.246156170964241	0.663470864295959	1.2463139295578	0.0380669608712196	0.125820800662041	0.287343353033066	-0.0342176109552383	0.200011000037193	0.868730843067169	-0.235837340354919	-1.2044517993927
