# Supplementary material for: Flavor pleasantness processing in the ventral emotion network
Source: PLoS One. 2017 Feb 16;12(2):e0170310. doi: 10.1371/journal.pone.0170310 (PMC5312947; doi:10.1371/journal.pone.0170310)
Supplement: S2 Dataset — The data set contains the Subject ID, fMRI run number, pleasantness scores, product ID, presentation order, mean centered pleasantness score, and the IC loadings. Each data row represents a single trial. (TXT) [file pone.0170310.s002.txt]

subject	run	Pleasantness_score	product	order	Pleasantness_score_demean	IC1	IC2	IC3	IC4	IC5	IC6	IC7	IC8	IC9	IC10	IC11	IC12	IC13	IC14	IC15
s1	r1	4	anaman	4	-0.791666666666667	-1.70566964149475	1.21027708053589	0.382595926523209	-0.480302065610886	-0.047241497784853	0.721748948097229	0.423875033855438	-0.185158386826515	0.67542576789856	-1.14563679695129	-0.0200232770293951	0.931111097335815	2.27875065803528	-0.803210377693176	-0.862605154514313
s1	r1	3	anaman	6	-1.79166666666667	0.290848404169083	0.23617222905159	-0.332455664873123	1.56263327598572	-0.833063244819641	0.143876969814301	1.29944896697998	-0.129398182034492	-0.934235572814941	-0.120336323976517	-0.283247232437134	0.7484992146492	-0.974681377410889	-0.519979536533356	-0.166773468255997
s1	r1	6	anaman	9	1.20833333333333	0.292376756668091	-1.40685129165649	-0.231818675994873	-0.518545269966125	0.0671176388859749	0.41479703783989	-0.20105941593647	0.407807052135468	0.628723561763763	0.577560722827911	-0.302355319261551	-1.06010949611664	-0.0150889214128256	0.837694108486176	0.354595839977264
s1	r1	5	appbos	1	0.208333333333333	0.506181120872498	-0.699342966079712	-0.123400546610355	-0.320810109376907	-0.0228291414678097	-0.562734067440033	-0.15630254149437	-0.0105676399543881	0.519410192966461	1.1131055355072	0.271293461322784	-0.515204429626465	-0.0364073403179646	-0.0826787352561951	-0.326964110136032
s1	r1	5	appbos	7	0.208333333333333	1.88770997524261	-1.88902115821838	-1.45673096179962	-0.84742659330368	0.740009725093842	1.66150987148285	0.171258598566055	0.79092675447464	-1.46915662288666	0.96143251657486	-0.062941811978817	0.0461551658809185	-0.310386270284653	1.38880896568298	1.85844933986664
s1	r1	5	appbos	12	0.208333333333333	-0.801033079624176	0.483790457248688	1.75841760635376	0.680716454982758	0.293161302804947	-1.24333131313324	-1.17403328418732	0.609831154346466	-1.05393099784851	-1.24341034889221	-1.80771350860596	-0.0550919361412525	-0.139354482293129	1.22317564487457	-0.00643571931868792
s1	r1	6	appper	2	1.20833333333333	-0.0350537411868572	2.08590149879456	1.19845271110535	-0.236614480614662	0.43409526348114	-1.47156310081482	-0.099477045238018	-1.69400060176849	0.191424712538719	1.69057524204254	2.7719419002533	0.240923881530762	-0.676827311515808	-1.25071370601654	-0.119169004261494
s1	r1	6	appper	5	1.20833333333333	1.06040680408478	-0.149250000715256	-0.443047821521759	0.320787131786346	0.930825710296631	-0.231783747673035	-0.514829397201538	-0.116899035871029	0.788797318935394	-0.128108888864517	-0.395561307668686	-0.619110286235809	-1.85024178028107	-1.14588463306427	-0.636904716491699
s1	r1	7	appper	11	2.20833333333333	-0.549832165241241	0.678719162940979	0.135687544941902	1.11134111881256	-1.50657999515533	-2.06844758987427	-0.81292736530304	-0.45027282834053	0.670866429805756	-1.74175310134888	0.221838980913162	0.136587649583817	-0.493222564458847	1.60076105594635	-0.106328718364239
s1	r1	5	sinman	3	0.208333333333333	0.926360547542572	-0.369352966547012	-1.55732524394989	-1.48353803157806	-0.112118385732174	0.978173792362213	-1.04006361961365	0.0875876992940903	1.27343130111694	-0.757650017738342	0.797951221466064	0.688830733299255	-0.585462093353271	-2.23384428024292	-0.799575924873352
s1	r1	6	sinman	8	1.20833333333333	-2.18889951705933	1.08878457546234	0.640562355518341	-0.212970957159996	-0.760005593299866	1.22438275814056	1.47647726535797	-0.323908895254135	-0.743637800216675	0.288348644971848	-0.977642714977264	-1.15751016139984	2.48008227348328	-0.823927402496338	-0.614390015602112
s1	r1	5	sinman	10	0.208333333333333	-0.504258275032043	0.894622445106506	-0.366332322359085	0.0310932137072086	-0.108585767447948	-0.80007141828537	-1.21774816513062	0.118242934346199	0.175697535276413	-0.631398260593414	1.21786558628082	-0.138766288757324	-0.51792985200882	0.687849342823029	1.0337188243866
s1	r2	4	anaman	16	-0.791666666666667	0.554568707942963	-1.10074985027313	0.145649671554565	-0.000961421173997223	1.5153204202652	1.667853474617	0.57876580953598	1.62618839740753	0.219641536474228	-0.679178953170776	-1.9773188829422	2.23563003540039	1.05016994476318	0.339159101247787	0.0728421956300735
s1	r2	6	anaman	18	1.20833333333333	-0.084563784301281	-1.1281955242157	-0.326809734106064	-0.28312349319458	-0.836377382278442	-0.400292843580246	0.728746056556702	-0.847022652626038	-0.123679913580418	0.855549931526184	0.748411118984222	-1.69241809844971	0.333416730165482	1.07201743125916	1.30107045173645
s1	r2	4	anaman	21	-0.791666666666667	-0.62721848487854	-0.24281844496727	1.09119760990143	-0.0560621507465839	0.488539665937424	-0.00417998200282454	1.26044833660126	-0.246437788009644	-0.37015101313591	0.935331165790558	0.315395385026932	-0.404394060373306	1.29054474830627	0.871552467346191	-0.823726117610931
s1	r2	5	appbos	13	0.208333333333333	0.127327397465706	0.386193543672562	0.324047148227692	0.972525238990784	-0.327805191278458	0.700177073478699	0.0287338085472584	-0.0414776131510735	-0.38483527302742	-0.186513721942902	-0.925377249717712	-0.0153860338032246	-0.640157997608185	-0.430850654840469	-0.220743283629417
s1	r2	4	appbos	19	-0.791666666666667	0.000434524088632315	-1.03943800926208	0.126580595970154	-0.19633737206459	1.47381556034088	0.543016731739044	1.08580040931702	1.487832903862	-1.11933827400208	2.05486941337585	-0.292221665382385	-1.21045935153961	0.0967625975608826	-0.62835419178009	1.05092537403107
s1	r2	6	appbos	24	1.20833333333333	-0.267994791269302	-0.357003331184387	-1.72616600990295	-0.218972757458687	-0.678473293781281	0.186134472489357	0.254153251647949	-0.209865421056747	-0.522799849510193	-0.707592368125916	0.114406272768974	0.965578258037567	-0.633908212184906	-0.525008320808411	-0.892701148986816
s1	r2	7	appper	15	2.20833333333333	0.0878862738609314	0.24328501522541	0.534235119819641	0.491744160652161	-2.1936240196228	-0.789824426174164	-0.612006723880768	0.839056611061096	0.393945157527924	-0.169975265860558	0.539947092533112	0.447112888097763	0.00613707397133112	1.86041152477264	1.5060156583786
s1	r2	6	appper	20	1.20833333333333	0.910130441188812	0.565144300460815	-0.944159209728241	0.00242520123720169	0.285253524780273	-0.104813851416111	-1.07353055477142	-0.387125134468079	0.73524409532547	-0.682380080223083	0.111531093716621	0.787789881229401	-0.84903222322464	-1.58799946308136	-0.00293742492794991
s1	r2	7	appper	22	2.20833333333333	1.25153052806854	0.837255120277405	-0.185556262731552	0.545366525650024	1.50036859512329	-1.24922251701355	-0.932946383953094	-1.64389622211456	0.339148342609406	-0.435340791940689	0.248286381363869	1.47262942790985	-0.56217348575592	0.163953572511673	-2.38113045692444
s1	r2	4	sinman	14	-0.791666666666667	0.541999995708466	-0.509647130966187	1.46728956699371	-0.2287737429142	0.790980398654938	0.154688268899918	-0.561405181884766	0.182440549135208	0.598860561847687	-1.22269511222839	-0.766465187072754	0.169364631175995	-0.106469720602036	0.291634410619736	0.243232145905495
s1	r2	5	sinman	17	0.208333333333333	-0.879182517528534	0.821784973144531	1.33039081096649	0.799361646175385	-2.24427485466003	0.468467891216278	1.04844534397125	-0.542366683483124	-0.25784033536911	0.53251725435257	-0.5384162068367	-0.989022970199585	0.683755993843079	-0.307510435581207	0.0209440160542727
s1	r2	6	sinman	23	1.20833333333333	-0.0139705408364534	-0.218424826860428	-0.994914531707764	-0.596425592899323	-0.0758136287331581	-0.844502508640289	0.358900427818298	-0.946012437343597	0.660151422023773	0.784677445888519	-0.106444217264652	-0.222204744815826	0.405494153499603	0.360130369663239	-2.33306455612183
s1	r3	6	fra	25	1.20833333333333	1.11971497535706	0.144267171621323	-0.539048433303833	-1.04678893089294	1.9150071144104	-0.161978974938393	-1.39606893062592	-0.192836180329323	0.271486401557922	0.806545615196228	1.10709500312805	-0.0277781113982201	-1.45436191558838	-2.3443865776062	0.682146191596985
s1	r3	6	fra	31	1.20833333333333	-0.568509697914124	-1.32951140403748	0.076562725007534	-1.86851632595062	-0.0649106204509735	0.645856380462646	0.0144385285675526	0.0489816181361675	0.231731355190277	0.283052951097488	1.58759903907776	-0.885734438896179	-0.231481537222862	0.737898111343384	1.48324477672577
s1	r3	5	fra	36	0.208333333333333	-2.13167285919189	0.525732696056366	1.20302414894104	0.522401690483093	0.370211571455002	1.97805595397949	0.880007028579712	2.93823194503784	-2.92801141738892	-0.698778212070465	-1.41165089607239	-1.56680488586426	1.08171498775482	1.43900227546692	1.21221351623535
s1	r3	3	kok	26	-1.79166666666667	0.106309704482555	1.58288764953613	-1.35391783714294	1.33898949623108	-0.634500622749329	-1.93588101863861	-1.14952290058136	-1.05634522438049	1.57345163822174	-0.769570648670197	0.533776521682739	1.63582420349121	0.382900327444077	-0.435486048460007	0.302501082420349
s1	r3	3	kok	29	-1.79166666666667	-0.0114637892693281	-1.12918043136597	0.0476186536252499	-0.316331207752228	0.712576866149902	-0.0144544560462236	0.234351709485054	-0.181091859936714	0.177574798464775	-0.213073045015335	0.16463015973568	-0.484329909086227	-0.0414572954177856	-0.157842427492142	1.0232036113739
s1	r3	3	kok	35	-1.79166666666667	-1.72407221794128	0.187112405896187	1.13946044445038	-0.0843498036265373	-0.933387756347656	0.679649472236633	1.53589689731598	2.6065080165863	-2.35224580764771	-0.527606248855591	-1.40182507038116	-1.00974953174591	1.46783268451691	1.74842727184296	0.116092190146446
s1	r3	4	lim	27	-0.791666666666667	1.13998997211456	0.195835396647453	-2.15600872039795	1.29753410816193	-2.29916143417358	-1.48240983486176	-0.294761508703232	-1.8106894493103	2.94540858268738	0.382355898618698	1.19293034076691	-0.674415349960327	-0.975355863571167	-0.440324306488037	-0.695034205913544
s1	r3	4	lim	32	-0.791666666666667	0.976997315883636	-1.60569357872009	-1.02073693275452	-1.63488078117371	1.66623830795288	0.513444125652313	0.0184079483151436	-0.46431490778923	-0.146058976650238	1.59038054943085	1.22314250469208	0.383217066526413	-0.68275398015976	-0.046390101313591	-0.13868348300457
s1	r3	3	lim	34	-1.79166666666667	-1.01821160316467	1.75636649131775	2.57738637924194	1.79026889801025	0.0137633439153433	1.53430414199829	2.33676075935364	-0.478666931390762	-0.468244254589081	-0.924517691135406	-2.33008170127869	1.69743978977203	1.86120820045471	-0.495323836803436	-1.57287788391113
s1	r3	4	ska	28	-0.791666666666667	2.05311226844788	-0.676346480846405	-0.582819938659668	0.454438507556915	0.771908402442932	-0.864305675029755	-2.36629319190979	0.603092789649963	-0.637041747570038	1.52516496181488	-0.892552375793457	1.36141788959503	-1.83387959003448	-0.365082085132599	-0.139130726456642
s1	r3	5	ska	30	0.208333333333333	0.514192938804626	-0.429659307003021	1.14507818222046	0.0334175825119019	0.508112967014313	0.421385884284973	0.350613087415695	-2.01106572151184	0.226770341396332	-0.883045256137848	0.127815917134285	0.895089209079742	-0.298411697149277	-0.403121590614319	-1.35706329345703
s1	r3	5	ska	33	0.208333333333333	-0.580520510673523	-0.897564888000488	-1.20453250408173	-0.00127536407671869	-0.10544441640377	0.161825343966484	0.0816564336419106	1.37264883518219	-0.105566896498203	-0.635315477848053	-0.232962071895599	-0.0510884635150433	0.480225920677185	0.63703441619873	1.07126188278198
s1	r4	5	fra	37	0.208333333333333	0.202648192644119	-0.680867314338684	0.216587588191032	-1.38456094264984	-0.635920822620392	0.905120432376862	0.469032943248749	0.729329764842987	0.581565797328949	-0.804456233978271	0.219157263636589	-0.730463564395905	0.361806601285934	-0.639273703098297	-0.0598226189613342
s1	r4	5	fra	43	0.208333333333333	-0.174386382102966	0.968912780284882	0.829201757907867	-1.41936099529266	-0.762238800525665	0.526749968528748	-0.361563324928284	0.261921882629395	-0.407519727945328	0.73533046245575	0.667058765888214	-1.40072047710419	0.18887260556221	-0.591676950454712	1.39977610111237
s1	r4	5	fra	48	0.208333333333333	0.112931564450264	1.3377377986908	-0.868670105934143	2.18929171562195	-0.161677211523056	-1.11976850032806	-1.06110906600952	-1.34794211387634	0.957328796386719	0.736983954906464	0.48710897564888	1.81951713562012	-0.235038116574287	-0.00208897283300757	-1.51766037940979
s1	r4	3	kok	39	-1.79166666666667	-0.507387816905975	0.404843270778656	-0.7925705909729	-1.23054683208466	0.975431978702545	-2.00814723968506	-1.14792203903198	0.0186510719358921	-0.701695501804352	-0.660816192626953	1.02436220645905	-1.86904323101044	-0.790827989578247	1.17229056358337	0.761978507041931
s1	r4	3	kok	44	-1.79166666666667	-1.00075137615204	1.7937171459198	1.59022462368011	-0.416231662034988	-0.0724524259567261	-0.830995202064514	-0.0292872693389654	0.627895653247833	-1.13756287097931	0.643478393554688	0.799396991729736	-0.283815830945969	0.0964613705873489	-0.199655905365944	1.11868536472321
s1	r4	4	kok	46	-0.791666666666667	0.00543829193338752	-1.83689284324646	-0.409734159708023	0.219168171286583	-0.366493493318558	0.42464405298233	0.695404350757599	0.0393141470849514	1.06914746761322	-0.812022387981415	-0.561857938766479	-0.795247197151184	-0.219693571329117	-0.153452858328819	-0.144107282161713
s1	r4	4	lim	38	-0.791666666666667	0.895668566226959	-1.29657626152039	-0.452836394309998	-0.698504745960236	1.5678813457489	0.261629492044449	0.961627960205078	-0.540125787258148	0.471310138702393	-0.166507661342621	-0.0335219912230968	-1.15062999725342	-0.373097360134125	0.101928532123566	-0.264504283666611
s1	r4	4	lim	41	-0.791666666666667	-0.363073408603668	0.36119481921196	-0.14917354285717	2.00440812110901	-0.525363206863403	1.52485322952271	1.01038432121277	0.610852181911469	-1.43552803993225	1.38308143615723	-2.11428451538086	0.741980254650116	0.983650028705597	1.77913665771484	-0.344745486974716
s1	r4	4	lim	47	-0.791666666666667	1.61272776126862	-0.722032845020294	-0.372360199689865	1.23232626914978	-0.892841696739197	-0.25291708111763	-2.27462816238403	-0.422201901674271	1.39488875865936	0.260514318943024	0.377141386270523	1.4293646812439	-2.09214878082275	-0.433982759714127	0.58508563041687
s1	r4	5	ska	40	0.208333333333333	-2.10860371589661	0.771713674068451	0.781208395957947	-2.20388555526733	-0.247098743915558	-0.781422674655914	0.127092853188515	0.158662885427475	0.0241162180900574	-2.74633097648621	0.658525347709656	-0.265723019838333	1.80539083480835	-0.914751946926117	-0.627347648143768
s1	r4	5	ska	42	0.208333333333333	1.07662403583527	0.507820546627045	0.226441264152527	-0.300029635429382	1.3643102645874	0.0766864195466042	-0.382458060979843	1.00353038311005	-0.402573734521866	1.66787707805634	0.553479850292206	0.160510390996933	-0.395232826471329	-1.22041952610016	1.38203752040863
s1	r4	5	ska	45	0.208333333333333	-0.407787024974823	-0.355651468038559	-0.376774400472641	0.685888230800629	-0.93664687871933	0.704015672206879	1.42921626567841	-0.889845728874207	-0.0938934236764908	-0.114723592996597	-0.647623777389526	0.280648410320282	0.67990630865097	0.870355486869812	-1.42559325695038
s10	r1	6	anaman	2	0.914893617021277	-0.217710569500923	0.625367760658264	-0.0565531440079212	0.965923368930817	-0.78282755613327	-0.787022113800049	0.901392459869385	-0.217484757304192	-1.5091964006424	0.386665552854538	1.4344984292984	-1.80067789554596	-0.68806266784668	-1.33170604705811	0.851741254329681
s10	r1	3	anaman	7	-2.08510638297872	1.85665881633759	-1.03859579563141	-0.31367501616478	-0.261987715959549	-0.445931881666183	1.55383813381195	-2.05953431129456	0.897272944450378	1.62686550617218	-1.07440578937531	-1.66146671772003	1.4616562128067	-0.178552001714706	0.0174623858183622	-0.513475358486176
s10	r1	3	anaman	9	-2.08510638297872	-1.15531957149506	-0.44758814573288	0.628998517990112	-0.909170091152191	0.742380142211914	-0.553975284099579	0.601555168628693	-1.11867368221283	-0.704671740531921	0.0486928261816502	-0.22758312523365	-0.590641558170319	1.07812082767487	1.69617569446564	0.354501962661743
s10	r1	6	appbos	3	0.914893617021277	0.0333339683711529	0.577705204486847	-0.146767124533653	0.628257930278778	0.41063466668129	-1.50477802753448	1.1404310464859	-0.0553178787231445	0.832612097263336	2.38781332969666	0.555077731609344	0.137366995215416	-0.207949683070183	-0.0968436002731323	-0.37297847867012
s10	r1	5	appbos	6	-0.0851063829787231	0.433342784643173	-0.43463534116745	-1.2056097984314	-0.0136926416307688	1.35472345352173	1.6231427192688	-1.07065844535828	1.98273921012878	1.37583136558533	-0.274446785449982	0.170274987816811	1.48518824577332	-0.348986178636551	-0.48614838719368	-0.709073126316071
s10	r1	6	appbos	12	0.914893617021277	-1.73432075977325	0.121906280517578	2.24357199668884	-1.36799585819244	0.338447064161301	0.343271911144257	1.18264317512512	-0.206642314791679	-1.00004065036774	-1.4610230922699	-1.19543063640594	0.439019083976746	1.17464566230774	0.218171656131744	-0.264753431081772
s10	r1	7	appper	1	1.91489361702128	-0.60575532913208	-0.105566114187241	-0.492046356201172	-1.13468718528748	-0.611699044704437	-0.13785956799984	-0.0254757069051266	-0.00599722983315587	-0.185207381844521	0.19121989607811	0.978360593318939	-0.847537219524384	0.623421788215637	-0.162656038999557	0.585489869117737
s10	r1	4	appper	8	-1.08510638297872	0.599095702171326	2.15055346488953	-0.843916118144989	2.55548620223999	-0.212797597050667	0.182004496455193	-1.25168967247009	-1.79153680801392	-1.24385464191437	-0.920464813709259	-0.0540819205343723	0.25349634885788	-2.13771152496338	-0.465695351362228	-0.20993734896183
s10	r1	5	appper	11	-0.0851063829787231	0.455758094787598	-1.18103313446045	0.343735903501511	-0.477053612470627	-1.58103013038635	-0.205504849553108	1.04477334022522	-0.832910537719727	0.41468933224678	-0.943504095077515	-0.0486443862318993	-0.512475430965424	1.27623915672302	0.732657313346863	0.452680945396423
s10	r1	5	sinman	4	-0.0851063829787231	0.467524021863937	0.233786910772324	0.135403513908386	-0.0376436412334442	-0.124245084822178	-0.783733010292053	-0.495817691087723	0.510740041732788	0.925059020519257	1.44720017910004	0.152176514267921	0.443419516086578	-0.62315708398819	0.0802701413631439	-0.367151528596878
s10	r1	6	sinman	5	0.914893617021277	-0.194819360971451	-0.422759890556335	-0.770625710487366	0.864143013954163	-0.384696692228317	-0.553595066070557	-0.695488452911377	0.667919278144836	-0.479263246059418	0.377477765083313	0.865594327449799	-1.06924951076508	-0.835818886756897	0.548320591449738	0.887122273445129
s10	r1	6	sinman	10	0.914893617021277	1.43106138706207	-0.929369807243347	0.972876667976379	-1.00856673717499	-0.925483644008636	-0.246326670050621	1.00400245189667	-0.00766331842169166	-0.46431040763855	0.0911609753966331	-1.31882989406586	-0.309712797403336	1.21248126029968	-0.480647027492523	-0.0707788020372391
s10	r2	6	anaman	16	0.914893617021277	-1.17857313156128	1.83112609386444	-1.42391729354858	0.938394606113434	1.73193073272705	0.806703269481659	0.112506493926048	0.909270346164703	-0.874691605567932	-0.102756433188915	-0.0961345285177231	0.266262143850327	-0.116246573626995	-0.529883146286011	0.239701181650162
s10	r2	6	anaman	19	0.914893617021277	0.144843503832817	-1.14381372928619	0.18528625369072	-1.0198540687561	0.845063865184784	-0.130829691886902	-0.666629731655121	-0.974039196968079	1.30389153957367	-0.652831077575684	1.01286900043488	0.460997998714447	-0.832451283931732	0.195143386721611	-1.5709639787674
s10	r2	5	anaman	23	-0.0851063829787231	0.562282979488373	-0.221368059515953	1.08759546279907	0.419994175434113	1.7230429649353	1.99516546726227	-0.754026234149933	-0.487531930208206	0.798949718475342	1.55703485012054	-0.716083586215973	1.35914933681488	-0.315326690673828	-0.658269584178925	-0.651350975036621
s10	r2	5	appbos	13	-0.0851063829787231	-1.23857128620148	0.525544762611389	0.195935100317001	1.46976971626282	-0.0716838985681534	-1.13942396640778	1.22429740428925	0.147562652826309	-0.904601097106934	-0.781102120876312	-0.574055254459381	-0.275183796882629	0.766239821910858	0.853579103946686	0.222349151968956
s10	r2	6	appbos	18	0.914893617021277	-1.19257867336273	-0.341586202383041	-1.14133501052856	-1.6372241973877	-1.22837340831757	-1.6136314868927	0.461660206317902	1.93747282028198	0.363860189914703	-1.06398212909698	0.856549084186554	-1.69657051563263	0.524904847145081	1.59110426902771	1.45949244499207
s10	r2	6	appbos	22	0.914893617021277	1.75156497955322	0.647760510444641	1.4679673910141	-1.47212028503418	-1.01149106025696	0.315640270709991	-0.64991968870163	-0.423099726438522	-1.11101543903351	2.50318121910095	-0.400001585483551	-0.374936729669571	-1.21763932704926	-2.9791042804718	0.180068075656891
s10	r2	5	appper	15	-0.0851063829787231	-0.537792026996613	-0.698126018047333	-1.30559480190277	0.479882270097733	-0.374147981405258	1.92265284061432	0.15891107916832	-1.09526300430298	1.52232670783997	-1.9706197977066	0.929503560066223	1.58826339244843	1.70931828022003	0.385053545236588	0.304896146059036
s10	r2	3	appper	17	-2.08510638297872	-0.324605494737625	-1.23989915847778	0.136007636785507	0.105540834367275	-0.645938217639923	-0.504265427589417	-0.50868558883667	0.551152765750885	-0.109084405004978	-0.467042118310928	0.173029392957687	-0.444111526012421	0.061555664986372	1.23773849010468	0.515079140663147
s10	r2	6	appper	24	0.914893617021277	0.593050837516785	1.94227254390717	0.980922043323517	1.29893696308136	0.964443922042847	-0.0784861147403717	0.740966618061066	-0.282039642333984	-0.216962441802025	0.278664708137512	-0.706052422523499	0.883203268051147	-0.0910817533731461	-1.00124883651733	-1.29923856258392
s10	r2	4	sinman	14	-1.08510638297872	0.836385667324066	-1.01280236244202	-0.447264969348907	0.244442418217659	-0.547980070114136	-0.220040887594223	0.514866828918457	0.299049943685532	0.56020712852478	0.281223922967911	-1.40293526649475	-1.02639198303223	0.91013503074646	1.41142237186432	-0.427546083927155
s10	r2	6	sinman	20	0.914893617021277	-0.0337160043418407	1.14769339561462	0.658611834049225	-0.0492702946066856	1.24224352836609	0.387126356363297	-0.880032896995544	-1.11934351921082	-0.808029651641846	-0.558786809444427	0.248773485422134	1.4219628572464	-2.28853392601013	-0.442844897508621	-1.21860194206238
s10	r2	5	sinman	21	-0.0851063829787231	-0.47746878862381	0.401214629411697	-0.660371601581573	-0.634253859519958	-0.789342403411865	-2.01233768463135	-0.451303899288177	-0.658206045627594	-1.79538381099701	0.60857880115509	0.897002518177032	-1.52105522155762	-1.08360528945923	-0.589432775974274	1.59095311164856
s10	r4	6	fra	36	0.914893617021277	-0.566428005695343	-0.316135257482529	-1.05282759666443	-0.216889679431915	0.424622029066086	0.102781735360622	-1.27409493923187	0.705420255661011	0.289820194244385	0.292450696229935	1.39902055263519	-0.0280628781765699	-0.244758307933807	0.45048600435257	0.360677301883698
s10	r4	5	fra	41	-0.0851063829787231	-0.53375655412674	0.458566069602966	-1.26327991485596	0.847321391105652	0.0424152910709381	-0.302141159772873	1.04713666439056	0.137597963213921	1.05056166648865	0.188699960708618	0.200544118881226	-1.04336273670197	1.4433935880661	0.640529632568359	-0.13485112786293
s10	r4	6	fra	46	0.914893617021277	1.58957040309906	-1.61134743690491	1.83667647838593	0.163173973560333	0.771033108234406	2.17549610137939	1.43759214878082	0.772771239280701	0.7326939702034	0.187879502773285	-2.50101613998413	1.03712344169617	0.210092440247536	-0.98577094078064	-0.257528513669968
s10	r4	6	kok	38	0.914893617021277	-0.787914156913757	0.366814196109772	1.17004859447479	0.291145443916321	0.918347358703613	0.463140577077866	0.563997328281403	-0.303610861301422	-0.420483559370041	0.0195841696113348	1.09372055530548	0.675471484661102	0.631387948989868	0.0318139120936394	-0.584059178829193
s10	r4	6	kok	40	0.914893617021277	-0.716200947761536	-1.32143640518188	-1.41227293014526	-1.90167164802551	-2.47433114051819	-0.554868817329407	-1.68987929821014	1.80096697807312	0.0881785601377487	0.0227265860885382	0.285646438598633	-0.887488305568695	-0.302032858133316	0.350895583629608	1.85092258453369
s10	r4	5	kok	47	-0.0851063829787231	1.38230502605438	-0.58809620141983	1.22499978542328	-0.492997109889984	-0.991796672344208	0.24164305627346	-0.258180350065231	-0.135675370693207	2.13651394844055	-1.73201441764832	-1.6091011762619	0.912859380245209	1.40187811851501	-1.53039169311523	-1.0797358751297
s10	r4	6	lim	37	0.914893617021277	-0.793334424495697	1.62982213497162	0.334902673959732	1.37487888336182	1.78593647480011	-1.04089188575745	1.97702610492706	-0.940983891487122	-1.69359838962555	1.30797469615936	1.56330192089081	-0.847456216812134	-0.00286272494122386	0.218620359897614	0.202779904007912
s10	r4	6	lim	43	0.914893617021277	1.11671698093414	1.53704404830933	0.160407602787018	-0.691844761371613	1.11794579029083	0.826669752597809	-1.43279254436493	-1.83790826797485	-0.352438360452652	0.0647394731640816	-0.827460408210754	1.90555334091187	-1.39654088020325	0.854166150093079	-1.38774502277374
s10	r4	6	lim	44	0.914893617021277	-2.16144728660583	-0.533337831497192	-1.82480001449585	-0.148754969239235	-0.880576431751251	-0.590547025203705	-1.00647449493408	1.34940230846405	-0.923071444034576	-0.425749689340591	1.19619727134705	-1.08743762969971	-1.02547883987427	1.16525387763977	2.37111854553223
s10	r4	3	ska	39	-2.08510638297872	0.823944270610809	0.122997246682644	-0.158881470561028	0.972461998462677	-0.63944411277771	-0.360180526971817	0.927486181259155	-1.18525123596191	0.666345536708832	-0.210422739386559	-1.06517088413239	0.418681085109711	1.003178358078	0.148199021816254	-2.37716579437256
s10	r4	2	ska	42	-3.08510638297872	-0.460385411977768	0.382135957479477	0.107165202498436	0.797876417636871	0.219375863671303	-0.50880491733551	0.407910376787186	-0.616614580154419	-0.343150585889816	-0.42510998249054	0.216352373361588	-0.382744520902634	-0.620985567569733	0.84121960401535	-0.269633501768112
s10	r4	2	ska	45	-3.08510638297872	0.833258330821991	-1.11481416225433	0.648626267910004	-0.941951096057892	0.0912305116653442	0.889967620372772	-0.278471261262894	1.62645518779755	0.450648874044418	0.821292877197266	0.1755550801754	-0.404577553272247	0.530789375305176	-1.92764043807983	1.3369950056076
s11	r1	6	fra	3	2.08333333333333	-0.108185134828091	0.217526644468307	-0.197438567876816	-1.19131934642792	-0.313047081232071	-0.295618712902069	0.0651890933513641	-0.466689467430115	1.75982463359833	1.09730041027069	0.0315165258944035	-0.491711884737015	0.305851340293884	-1.60428464412689	-1.48512625694275
s11	r1	6	fra	6	2.08333333333333	0.570634543895721	-0.0969525650143623	0.262378543615341	1.67193520069122	-0.748752176761627	0.385524123907089	-0.459006667137146	-1.04239213466644	0.220520123839378	-1.53340077400208	-0.553069055080414	0.512695372104645	-0.272152274847031	-0.768570065498352	0.331109166145325
s11	r1	7	fra	12	3.08333333333333	-0.0124850915744901	0.290016889572144	-0.413216859102249	-0.546355128288269	1.11686635017395	0.0732374712824821	-0.377467781305313	1.48499000072479	-0.382093876600266	1.2648777961731	0.294393658638	0.493843048810959	-1.16777443885803	-0.00926576647907495	0.435017138719559
s11	r1	3	kok	1	-0.916666666666667	-0.242138132452965	0.126186832785606	1.13930892944336	-1.37187695503235	-0.260276764631271	-0.831719696521759	0.0516301319003105	-0.265054434537888	-2.21072769165039	0.216455921530724	0.194734409451485	-1.41549849510193	0.106961227953434	1.22089421749115	2.10302400588989
s11	r1	2	kok	8	-1.91666666666667	-0.327601104974747	-0.421238005161285	-0.653101444244385	1.99666476249695	-0.628787398338318	0.836919844150543	-1.21009254455566	-0.822841048240662	-0.29124128818512	-0.537680268287659	1.1608008146286	1.03881669044495	0.456965535879135	0.716996848583221	-1.03460395336151
s11	r1	3	kok	11	-0.916666666666667	-0.263581395149231	-0.302346408367157	-0.577156782150269	-0.268583178520203	0.81040233373642	-0.766660392284393	0.400626718997955	0.657403767108917	-0.0895488038659096	-0.643299162387848	-0.545791685581207	-0.155901581048965	-0.345589101314545	1.27503800392151	0.995523989200592
s11	r1	4	lim	4	0.0833333333333335	-0.137995630502701	-0.973632156848907	-0.567764222621918	-0.0254363659769297	1.50454890727997	0.528655290603638	2.3735990524292	0.475309699773788	0.597511291503906	-0.535877108573914	-1.20996332168579	0.557703077793121	1.45344030857086	1.64537668228149	-1.94027817249298
s11	r1	3	lim	5	-0.916666666666667	1.07047295570374	-0.475535124540329	-0.570513367652893	0.851297497749329	0.378208756446838	-0.00798708293586969	-0.442787230014801	-0.739144384860992	0.541973471641541	-0.993558287620544	-0.496040910482407	-0.312938392162323	0.129940018057823	-0.152601033449173	-0.88506281375885
s11	r1	6	lim	10	2.08333333333333	-1.1332414150238	0.977546751499176	1.75508511066437	-0.6879603266716	-1.3589768409729	-1.35203385353088	0.14885450899601	0.988721966743469	-1.30759942531586	0.288962185382843	0.539912521839142	-0.125219956040382	-1.10145890712738	0.861356496810913	1.57269060611725
s11	r1	5	ska	2	1.08333333333333	0.475503027439117	1.38403308391571	-0.36543020606041	-0.526860535144806	-1.14134705066681	1.28390371799469	0.791867733001709	1.03122043609619	0.606145203113556	2.82695055007935	1.43916833400726	0.0154862813651562	1.08280837535858	-3.15133190155029	-0.631167054176331
s11	r1	2	ska	7	-1.91666666666667	-0.560380756855011	0.560581147670746	-0.00895697344094515	1.54373526573181	0.556341528892517	0.814789950847626	-1.31216061115265	-0.499467700719833	0.926454484462738	-0.735865414142609	0.911889910697937	1.15740191936493	-1.39656209945679	-1.50680208206177	-0.00303242658264935
s11	r1	3	ska	9	-0.916666666666667	0.269612729549408	-0.133713826537132	1.28572106361389	-1.07252442836761	-0.301866769790649	0.204309523105621	0.660901665687561	0.354797691106796	-0.52746844291687	0.359676241874695	-1.51365160942078	-0.975868880748749	0.456286013126373	0.436975866556168	0.619724154472351
s11	r2	4	fra	13	0.0833333333333335	0.842593908309937	-1.63172078132629	1.33462631702423	-0.980208933353424	-0.882582008838654	0.361098825931549	0.696678161621094	0.689199447631836	0.131421819329262	-0.639579474925995	-1.64498519897461	-1.46357929706573	0.993812620639801	0.962605655193329	0.338434398174286
s11	r2	6	fra	18	2.08333333333333	0.732643485069275	0.673040986061096	-0.906191229820251	0.820774674415588	1.20479047298431	-0.872301638126373	-0.215412020683289	-2.04520201683044	0.783665895462036	0.0308725945651531	-0.0785332843661308	-0.26894274353981	-1.36724412441254	0.170706868171692	-0.338990449905396
s11	r2	6	fra	23	2.08333333333333	-1.66261279582977	1.67115962505341	-1.55951714515686	-0.574088275432587	-0.654753565788269	-2.17409610748291	-1.01473319530487	-0.257516175508499	0.108830809593201	-0.789961576461792	2.82924699783325	1.32277715206146	-0.0473881475627422	-2.17725157737732	1.09638452529907
s11	r2	3	kok	15	-0.916666666666667	1.49615073204041	-2.84841918945312	-0.0757953375577927	-1.01539123058319	1.06442296504974	2.06498980522156	-0.312269270420074	0.858830094337463	0.0133994370698929	-0.802132606506348	-1.07050609588623	-0.555113971233368	1.25603330135345	1.38190448284149	-0.420356035232544
s11	r2	4	kok	17	0.0833333333333335	0.445778548717499	-0.101179711520672	-2.06104874610901	1.20886218547821	0.494225054979324	0.406354874372482	-1.18824648857117	-1.62146317958832	0.472845494747162	-0.450782179832458	0.0978688970208168	1.97277498245239	0.22819097340107	1.30541348457336	0.44311198592186
s11	r2	1	kok	24	-2.91666666666667	-2.12387752532959	1.63804697990417	0.870761334896088	-1.04130125045776	0.252336055040359	-1.11493873596191	-0.35230740904808	-0.117683902382851	-1.73346304893494	1.17254686355591	0.383080750703812	-1.01647925376892	-0.119318544864655	-1.45699048042297	-0.576072573661804
s11	r2	5	lim	14	1.08333333333333	1.09157454967499	-1.88667178153992	1.47995543479919	0.356911808252335	-1.50873410701752	1.40683472156525	1.03858458995819	1.19398880004883	0.0451043210923672	-0.0333892740309238	-1.51785862445831	-0.743565857410431	0.944133758544922	0.584170937538147	-1.24032068252563
s11	r2	6	lim	20	2.08333333333333	-1.48942005634308	1.49159932136536	-0.41862416267395	1.21711230278015	0.301229894161224	-1.15119028091431	0.0830916985869408	-0.631255269050598	-1.12099480628967	2.02184772491455	0.247100934386253	0.373542934656143	-1.38097321987152	0.113566063344479	-0.0841702148318291
s11	r2	3	lim	21	-0.916666666666667	0.175105705857277	0.147662326693535	0.82838237285614	-0.185195252299309	-0.532492280006409	0.190755173563957	-0.0107696671038866	0.372175186872482	0.19975671172142	-0.470275223255157	-0.506587088108063	0.147029832005501	-0.0908614844083786	0.107002921402454	0.0228521395474672
s11	r2	2	ska	16	-1.91666666666667	0.469293355941772	-1.93173658847809	-0.0662662461400032	-0.74717777967453	-0.212962850928307	0.892822921276093	0.864876747131348	1.05732393264771	0.964592695236206	-0.181590810418129	0.107604615390301	-0.219798728823662	0.593544900417328	0.960322380065918	-0.519932925701141
s11	r2	3	ska	19	-0.916666666666667	0.0764071121811867	1.53176617622375	-1.93352520465851	2.18413829803467	0.758079349994659	-1.66809499263763	-1.57806265354156	-2.29634976387024	0.219897910952568	-0.00418291427195072	1.44095170497894	0.774116516113281	-2.78755950927734	-0.591788709163666	-0.363938719034195
s11	r2	2	ska	22	-1.91666666666667	0.265718728303909	1.48097860813141	0.698777079582214	-0.739778697490692	1.5847635269165	-0.598787307739258	1.84751212596893	1.4361606836319	0.448799967765808	-2.03419065475464	0.564592897891998	-0.175805255770683	-0.220644518733025	0.667574167251587	0.639160752296448
s11	r3	2	anaman	26	-1.91666666666667	-0.22902537882328	-0.422721683979034	0.968217253684998	-0.284129440784454	-1.31065046787262	0.183856323361397	-0.553016543388367	0.433908134698868	0.419533014297485	-0.0835898742079735	-0.21966215968132	-0.428042680025101	1.12107455730438	-0.623582661151886	1.41234743595123
s11	r3	3	anaman	31	-0.916666666666667	-0.232712209224701	-0.718140423297882	0.132363975048065	-0.563300490379333	-0.752519071102142	1.17269277572632	1.72617530822754	0.0803963243961334	-0.433666467666626	0.575260043144226	-0.129248306155205	-0.0921515598893166	1.30985748767853	0.20993073284626	0.145741432905197
s11	r3	4	anaman	33	0.0833333333333335	1.13201344013214	-0.941165864467621	-0.186695635318756	1.08049416542053	-0.0259536392986774	0.609541952610016	0.462595552206039	0.879035234451294	0.149997636675835	0.340005964040756	-2.59274983406067	0.0924516841769218	0.608015954494476	1.09589529037476	-0.480245262384415
s11	r3	4	appbos	27	0.0833333333333335	0.49898761510849	0.34757137298584	2.18859529495239	-0.9932000041008	1.0254123210907	0.288667738437653	-1.75415933132172	0.42435348033905	-0.980205774307251	-0.107596471905708	1.34658074378967	0.210860341787338	-0.781128108501434	-2.2161238193512	1.37991297245026
s11	r3	3	appbos	30	-0.916666666666667	-1.06456327438354	0.780750513076782	-1.47250914573669	-0.15189553797245	-0.495569109916687	-0.758385241031647	0.625051319599152	0.30528262257576	-0.781241774559021	0.0229589212685823	0.825827836990356	-1.1549756526947	0.511341571807861	0.416816383600235	-0.040357168763876
s11	r3	5	appbos	36	1.08333333333333	0.617978811264038	-0.0184095669537783	-0.228447243571281	-1.40963590145111	1.08136141300201	-0.58945906162262	-1.09062135219574	-1.1506085395813	1.37457489967346	1.10997867584229	0.337201446294785	1.43314075469971	-0.251530855894089	-0.493240237236023	-1.24394261837006
s11	r3	6	appper	25	2.08333333333333	0.204255878925323	0.298797458410263	-1.01005518436432	1.22942960262299	-0.0191419739276171	-0.494330257177353	-0.688644170761108	-0.183057233691216	0.370149493217468	0.338290452957153	-0.169728755950928	-1.58311450481415	-0.756175100803375	-1.00322079658508	0.389834046363831
s11	r3	6	appper	32	2.08333333333333	-0.238832965493202	-1.24240601062775	-1.17575836181641	0.0243868306279182	-1.23433196544647	2.89642095565796	-0.583326578140259	-1.05648148059845	0.118378072977066	-0.767314434051514	-0.503681659698486	0.90130740404129	1.37620031833649	0.357428312301636	-0.813172519207001
s11	r3	5	appper	35	1.08333333333333	-0.270070195198059	-0.746081590652466	-0.34325760602951	0.230555951595306	0.0408109948039055	0.227186188101768	0.484357386827469	-1.91015553474426	1.12286531925201	0.0705113783478737	-0.442172408103943	1.73764073848724	0.448717176914215	0.414134234189987	-1.37678897380829
s11	r3	3	sinman	28	-0.916666666666667	-1.38985908031464	1.51915597915649	1.859787940979	-0.926434099674225	-1.04562628269196	-2.36617183685303	-0.341234058141708	1.32831490039825	-2.57325744628906	-0.0729573294520378	0.409068077802658	-1.55912840366364	0.120400495827198	0.88871169090271	1.67256045341492
s11	r3	2	sinman	29	-1.91666666666667	-0.0554188266396523	-0.482568144798279	-1.15265297889709	-0.53778600692749	0.991351783275604	-0.178931176662445	1.06928491592407	-0.893524885177612	0.255419909954071	-0.860627412796021	0.761936485767365	-1.32108879089355	0.0563490465283394	0.257658630609512	-0.0545593723654747
s11	r3	1	sinman	34	-2.91666666666667	-0.2331333309412	0.35014283657074	1.93806004524231	0.843435406684875	-1.12967276573181	0.557010293006897	0.635355055332184	2.03017783164978	0.340248882770538	0.370134681463242	-1.884969830513	0.541253685951233	-0.344603538513184	0.603519678115845	-0.570008993148804
s11	r4	5	anaman	40	1.08333333333333	0.534274041652679	0.230890512466431	-0.337531208992004	0.325642108917236	0.741580426692963	-0.829636812210083	-0.545930981636047	-0.804366171360016	-1.39063537120819	-0.499067038297653	0.608156740665436	0.981125175952911	-2.60952162742615	-0.382062315940857	0.530816853046417
s11	r4	5	anaman	43	1.08333333333333	2.65211033821106	-0.945425629615784	-0.192907899618149	1.01508629322052	2.17615723609924	-0.614299893379211	-1.39607584476471	0.349163889884949	2.33593368530273	-0.314591348171234	0.0884168818593025	1.15880942344666	-1.48626089096069	-0.335291057825089	-1.15708804130554
s11	r4	5	anaman	47	1.08333333333333	-2.46795129776001	0.913891673088074	0.0798356831073761	0.457969754934311	-0.917342841625214	-0.168526992201805	1.78590250015259	0.172300070524216	-0.365901529788971	0.64227557182312	1.19321608543396	-0.768857836723328	1.35290265083313	-0.367601543664932	-0.0897700265049934
s11	r4	4	appbos	37	0.0833333333333335	-0.285234421491623	0.227768212556839	-0.490688741207123	0.164296701550484	-0.516364097595215	0.47779905796051	0.118708476424217	0.543827772140503	-0.288209110498428	0.904720306396484	-0.666683971881866	-1.24601149559021	0.34071296453476	0.183935850858688	1.37042510509491
s11	r4	5	appbos	42	1.08333333333333	1.2165219783783	-0.576986312866211	0.337601661682129	-0.774789571762085	-0.673580169677734	0.579322636127472	-1.0432745218277	1.26310086250305	0.479312896728516	-0.603168249130249	-0.402645647525787	0.591969609260559	-0.0202762857079506	0.153149873018265	0.468505650758743
s11	r4	3	appbos	46	-0.916666666666667	1.68972134590149	0.192925095558167	0.049372274428606	1.44325363636017	1.64244532585144	1.07526302337646	0.83000385761261	0.260149866342545	0.342116326093674	1.76391863822937	0.676701724529266	0.720503628253937	1.39771699905396	0.311255514621735	-1.13676333427429
s11	r4	5	appper	39	1.08333333333333	-1.79888451099396	-0.388147592544556	-0.239876210689545	-2.3055727481842	-0.0532313883304596	0.330805361270905	0.753896474838257	-0.916956603527069	-1.65098166465759	-1.63808917999268	0.35000678896904	0.329689234495163	0.666356563568115	0.326251477003098	1.77309918403625
s11	r4	5	appper	41	1.08333333333333	0.204831585288048	-0.313469558954239	-0.313528001308441	-0.3456130027771	0.231960505247116	0.486902207136154	0.257137089967728	-0.910284221172333	0.576459586620331	-0.193973764777184	-0.184247374534607	-1.36396062374115	0.824483275413513	0.00493739731609821	0.333505272865295
s11	r4	6	appper	48	2.08333333333333	-0.862286686897278	0.61379861831665	0.601927518844604	-0.662045776844025	-2.76509928703308	-0.914571166038513	0.294773668050766	0.804834306240082	-0.757914960384369	0.132700756192207	0.147759795188904	-1.18269920349121	0.373867988586426	-0.505144536495209	-0.738023400306702
s11	r4	2	sinman	38	-1.91666666666667	-0.613094866275787	0.51465892791748	-0.590413153171539	0.504687368869781	0.859334707260132	-0.350773811340332	-1.04030072689056	-0.957195162773132	-0.902955174446106	-0.35138812661171	-0.914763331413269	0.635072588920593	-0.672462522983551	0.418663620948792	0.171079084277153
s11	r4	2	sinman	44	-1.91666666666667	1.06392133235931	-0.989674031734467	0.96437531709671	0.475510805845261	0.719275891780853	-0.424046814441681	-1.91989696025848	-0.471203356981277	2.00708818435669	-1.84591126441956	-1.00813949108124	2.17553114891052	-1.10546243190765	-0.3761126101017	-2.06152319908142
s11	r4	2	sinman	45	-1.91666666666667	0.00648052198812366	0.407845824956894	-0.666265308856964	0.28227972984314	-0.0522435046732426	0.186897397041321	1.36314284801483	0.583925664424896	-0.144715443253517	2.17379450798035	1.2679443359375	-1.2550882101059	-0.191017612814903	-0.330927699804306	1.04043531417847
s12	r1	6	fra	2	1.70833333333333	-1.65120923519135	0.392667800188065	-0.0923629105091095	0.0618002042174339	1.39367091655731	-1.28405964374542	-1.8895092010498	0.814571559429169	-1.14664673805237	0.411722511053085	1.08376812934875	-1.58328008651733	0.725222408771515	3.06985545158386	1.42757785320282
s12	r1	6	fra	7	1.70833333333333	-0.0580055117607117	0.679055273532867	-0.308308988809586	0.957319498062134	-0.508388519287109	-0.345127314329147	1.5338968038559	-0.959413349628448	-0.464881956577301	-0.885186314582825	-0.144960209727287	1.13451492786407	-0.246499240398407	0.0392745621502399	-0.780901193618774
s12	r1	7	fra	12	2.70833333333333	1.81032001972198	1.10944437980652	0.803179085254669	-0.0612869709730148	0.0244996473193169	0.769292056560516	0.691594958305359	-0.299784332513809	0.0223746355623007	1.09853780269623	0.364352315664291	-0.501494348049164	-0.310530364513397	-1.02887010574341	0.55810010433197
s12	r1	4	kok	4	-0.291666666666667	0.0362894237041473	-0.900610387325287	0.61303573846817	-2.04988622665405	-0.651256799697876	-0.222428992390633	-0.790046751499176	1.92163097858429	2.01774168014526	1.08389520645142	-0.942985951900482	-0.491220146417618	-0.625861287117004	-2.58207249641418	-2.81962108612061
s12	r1	5	kok	5	0.708333333333333	-0.725991427898407	-1.51454019546509	-0.468511819839478	0.341720551252365	0.441725254058838	0.720903515815735	-0.128487557172775	-0.717835426330566	-0.23746919631958	-1.08696627616882	0.0568738058209419	0.257698386907578	0.531120002269745	0.972800016403198	1.81033432483673
s12	r1	6	kok	11	1.70833333333333	0.533723115921021	-1.12681365013123	-1.13070333003998	0.971183240413666	-1.4215532541275	2.11929631233215	2.3279881477356	-1.18178498744965	0.300253808498383	-1.85676407814026	-0.568246781826019	1.28547954559326	1.11126577854156	0.0279762633144855	1.33152318000793
s12	r1	6	lim	1	1.70833333333333	-1.40053534507751	-0.465618222951889	-0.562795162200928	-0.272379279136658	-0.0505625233054161	-0.310508847236633	-0.49360328912735	-1.02278447151184	-0.421982973814011	-0.46340024471283	0.71633392572403	-0.132108122110367	-0.246976241469383	0.0695725008845329	0.020844504237175
s12	r1	3	lim	8	-1.29166666666667	0.878699421882629	0.150036454200745	0.595652282238007	0.180847316980362	0.570530712604523	0.162115260958672	-1.02458345890045	-0.00076219579204917	-0.576236605644226	0.674132525920868	-0.882542610168457	1.60924303531647	-0.188538432121277	-0.542019844055176	-0.917677521705627
s12	r1	4	lim	10	-0.291666666666667	1.99979972839355	1.20265257358551	0.547545433044434	-0.107961252331734	-1.44423365592957	-1.7198178768158	0.942672610282898	0.608154714107513	2.14895486831665	1.33455455303192	0.202231884002686	-0.439171403646469	-2.3053867816925	-2.25526928901672	-0.993257224559784
s12	r1	3	ska	3	-1.29166666666667	0.679847240447998	0.600717127323151	-0.412316352128983	0.267164945602417	1.20955896377563	0.170249789953232	-2.25454592704773	1.06276071071625	-0.428063899278641	0.482606261968613	-0.387936145067215	-0.365581929683685	0.609133899211884	0.625467538833618	-0.709631502628326
s12	r1	2	ska	6	-2.29166666666667	-0.106420159339905	0.231034755706787	-1.02613997459412	1.28244507312775	0.871010839939117	-0.395511895418167	-0.0306593533605337	-0.0277274157851934	-0.0389594100415707	-1.15061807632446	-0.373537421226501	0.983310341835022	-0.017370130866766	0.509592175483704	-0.848379135131836
s12	r1	3	ska	9	-1.29166666666667	-0.579716205596924	-0.020147068426013	0.328478783369064	0.0532063581049442	0.0561098828911781	-0.549147307872772	0.911845982074738	-0.181920453906059	0.133568406105042	0.679013967514038	0.450439989566803	-0.616796731948853	-0.536986649036407	-0.0443162806332111	0.170126140117645
s12	r2	6	fra	14	1.70833333333333	-2.06477117538452	-0.212474584579468	1.55763506889343	-1.89449262619019	-1.19625675678253	0.728167533874512	0.781640946865082	0.465934872627258	-2.28226613998413	-0.458331495523453	-0.359852463006973	-1.25148594379425	2.12156963348389	0.800675988197327	1.94457912445068
s12	r2	5	fra	17	0.708333333333333	-1.10048687458038	-0.0569028407335281	0.0192112773656845	0.350948512554169	-0.152717530727386	-0.0123772649094462	-0.500647783279419	-0.691922426223755	0.442276626825333	-0.600816130638123	0.470748007297516	-0.0835493728518486	0.124484732747078	0.899672091007233	-0.00862344168126583
s12	r2	6	fra	23	1.70833333333333	0.252899408340454	0.472168833017349	0.521209895610809	-1.65750682353973	1.91458940505981	-0.0502028577029705	-1.24213850498199	0.690096914768219	-0.503256261348724	1.00258851051331	0.782673537731171	-0.958119869232178	-0.521212935447693	-0.401793003082275	0.112684570252895
s12	r2	5	kok	13	0.708333333333333	-0.090715691447258	0.388733118772507	0.3429014980793	-0.0845557153224945	-0.754972457885742	0.00742345442995429	0.508937656879425	0.191923841834068	-0.295295804738998	0.0806982815265656	-0.0953656435012817	-0.612561404705048	0.287464916706085	0.448023498058319	0.249289661645889
s12	r2	5	kok	19	0.708333333333333	0.943917632102966	-0.441437631845474	-0.800292193889618	0.559618473052979	-0.0797385051846504	0.310182243585587	1.1580605506897	0.608731091022491	0.150338307023048	1.09011828899384	-0.271655112504959	0.386839091777802	-0.0348007902503014	0.472146034240723	1.05496096611023
s12	r2	4	kok	24	-0.291666666666667	0.459178775548935	0.462085455656052	-1.29565751552582	0.11639753729105	1.20775651931763	0.45265731215477	-1.29063296318054	-1.05209493637085	0.990269184112549	-1.1228209733963	1.39031255245209	0.728856444358826	-0.608501851558685	-0.730944633483887	-0.381296247243881
s12	r2	5	lim	16	0.708333333333333	1.41958570480347	-0.687419831752777	1.12839090824127	0.816227734088898	-0.919060468673706	-1.01901960372925	1.05642449855804	-0.710827112197876	0.730639755725861	-0.100619614124298	-0.443445205688477	0.103742673993111	0.0790242031216621	-0.625540375709534	-1.57699370384216
s12	r2	4	lim	18	-0.291666666666667	-0.951899230480194	-1.315758228302	0.702261805534363	1.62548923492432	-0.479745924472809	0.232923269271851	1.30601823329926	-1.44486951828003	-0.562310338020325	-0.747346043586731	-1.0584579706192	0.225558444857597	0.538553357124329	1.37994277477264	-0.753556549549103
s12	r2	5	lim	21	0.708333333333333	0.133232682943344	0.640019953250885	-0.178907305002213	-1.14445722103119	-0.621297955513	0.433035671710968	-0.704302787780762	2.0912082195282	0.022033803164959	0.0116199115291238	-1.19223988056183	-0.288691431283951	0.523694932460785	0.459922045469284	0.754804372787476
s12	r2	1	ska	15	-3.29166666666667	-0.267682075500488	0.535059452056885	0.2520492374897	0.252615422010422	-0.739077687263489	-0.849287092685699	-0.980373203754425	0.646895289421082	0.487660616636276	-0.330088078975677	0.309272825717926	1.12803196907043	-0.408001303672791	-0.861965298652649	-0.961884617805481
s12	r2	1	ska	20	-3.29166666666667	0.185236379504204	-0.234950199723244	-0.755107939243317	0.847834289073944	1.78084027767181	0.422662049531937	0.110817976295948	-1.08816003799438	-0.848455965518951	1.59556114673615	1.11658954620361	0.31579527258873	-1.25586414337158	-1.13280296325684	1.39165806770325
s12	r2	3	ska	22	-1.29166666666667	0.283349305391312	-1.45112347602844	-2.08079051971436	-1.06003367900848	0.601467251777649	0.940753936767578	-0.643795073032379	0.997818291187286	0.564701318740845	-0.804251134395599	-0.149173930287361	1.57043325901031	-0.943566739559174	0.336088985204697	1.34612619876862
s12	r3	4	anaman	27	-0.291666666666667	-0.0232512429356575	0.451463460922241	-1.67881321907043	0.769252359867096	-0.50640857219696	-0.636815905570984	-0.0489165298640728	-1.33528923988342	1.65913581848145	0.784463763237	1.08322966098785	-0.192386567592621	0.129120990633965	-0.730832815170288	-0.509802401065826
s12	r3	5	anaman	30	0.708333333333333	-1.48663568496704	1.30212068557739	1.20167744159698	-1.03855931758881	-1.81442248821259	0.858195066452026	0.399404436349869	0.403634905815125	-2.60820460319519	-1.54334044456482	-1.50231349468231	-1.69364893436432	2.03434824943542	-0.138141125440598	-0.146228849887848
s12	r3	7	anaman	33	2.70833333333333	0.55834424495697	-0.749371886253357	0.223028838634491	0.268925696611404	0.516449689865112	-0.042385645210743	-0.338072419166565	0.134843572974205	1.78678750991821	0.0246157608926296	-0.226072818040848	0.469644159078598	-0.205295473337173	0.214205548167229	-0.854192316532135
s12	r3	2	appbos	26	-2.29166666666667	1.04516172409058	-0.0295523870736361	2.45537781715393	-2.21410775184631	0.00321703474037349	-0.199460834264755	1.71875476837158	-0.0906786471605301	0.0017722895136103	1.00264990329742	-0.319684237241745	-0.808362305164337	-0.271852225065231	-0.650721669197083	-1.27790999412537
s12	r3	2	appbos	31	-2.29166666666667	-0.869033396244049	2.76288032531738	1.24976670742035	0.289512872695923	-1.4861935377121	-0.778617739677429	-0.146770432591438	-1.3950526714325	-1.80262649059296	-1.30755209922791	1.17713809013367	-2.40605854988098	0.634764492511749	0.902884662151337	0.6086345911026
s12	r3	2	appbos	36	-2.29166666666667	0.604952931404114	-0.284433782100677	0.123751237988472	0.412677586078644	3.22261738777161	-2.16157627105713	-1.26850354671478	2.0148777961731	0.477378308773041	0.651486217975616	0.327854931354523	-0.143596708774567	-1.82328701019287	-0.390611618757248	0.467035293579102
s12	r3	6	appper	28	1.70833333333333	-1.27166640758514	-0.82527756690979	-0.520426273345947	1.92763209342957	0.33805775642395	0.730261623859406	0.00264027528464794	-0.141738280653954	0.477062851190567	1.33854103088379	-0.621990084648132	0.561429560184479	1.02093863487244	0.37997031211853	-0.335421532392502
s12	r3	4	appper	29	-0.291666666666667	-0.0349238999187946	-0.976290881633759	0.530878603458405	-1.03960812091827	-1.37347185611725	2.11350083351135	0.961831092834473	0.707327365875244	-1.28838086128235	0.297591537237167	-1.14403903484344	0.334319442510605	1.16479635238647	0.519915819168091	0.786534547805786
s12	r3	5	appper	35	0.708333333333333	0.802662491798401	-1.15960681438446	-1.47832262516022	-0.0583448186516762	1.34531724452972	-0.0859294235706329	-0.784840106964111	0.233381897211075	0.624173879623413	-0.856270968914032	0.666985750198364	1.40225005149841	-0.846858024597168	0.863100469112396	-0.169870942831039
s12	r3	3	sinman	25	-1.29166666666667	-0.0854101851582527	-0.109019689261913	-0.098431870341301	1.2183940410614	-0.344298869371414	0.647667050361633	-0.199910759925842	-0.889804244041443	-0.164683282375336	0.326015621423721	0.25063169002533	1.55174481868744	0.544799566268921	1.14636623859406	-0.538754224777222
s12	r3	5	sinman	32	0.708333333333333	-0.705079972743988	1.8167382478714	0.149177417159081	0.145365685224533	-1.39617574214935	-1.36833643913269	-0.512148201465607	-1.53970289230347	-0.371921122074127	-0.612310647964478	1.41774010658264	-0.443626910448074	-0.608388721942902	-0.101939342916012	0.804956138134003
s12	r3	3	sinman	34	-1.29166666666667	0.540514707565308	-1.40767788887024	-2.40747952461243	0.223126605153084	0.958330571651459	-1.13595998287201	-0.197142884135246	0.393378436565399	0.325555592775345	1.3237247467041	1.1472886800766	1.20957553386688	-1.65474736690521	0.00810455251485109	1.703160405159
s12	r4	4	anaman	39	-0.291666666666667	2.49698901176453	-0.0119573324918747	1.23861253261566	-1.69472181797028	0.178020760416985	2.7935311794281	0.458710461854935	1.27444303035736	0.881983697414398	-1.50040149688721	-2.34073162078857	-0.872858881950378	1.09706830978394	-1.96655988693237	-0.688676476478577
s12	r4	4	anaman	44	-0.291666666666667	-1.32395803928375	0.710616827011108	0.76702094078064	-1.24068629741669	-0.770104825496674	-1.46225345134735	1.90587663650513	0.288352370262146	1.29655981063843	-0.743732094764709	-0.60973584651947	-2.02561283111572	0.450777947902679	-0.918012678623199	-1.85230028629303
s12	r4	5	anaman	47	0.708333333333333	-0.76290637254715	-0.165642276406288	-1.18745064735413	1.43482506275177	-0.511192739009857	-0.690120339393616	-0.405755996704102	-0.0251822210848331	-1.05692446231842	-0.71902060508728	-0.25511959195137	-0.551456689834595	1.07775461673737	0.978690505027771	0.400104761123657
s12	r4	2	appbos	38	-2.29166666666667	-0.8519366979599	2.20395112037659	1.06747901439667	0.905729293823242	-0.278620392084122	-0.420432984828949	-0.392349541187286	-0.86411851644516	-0.831027328968048	0.212494820356369	0.471862077713013	-0.303239792585373	-0.832861602306366	-0.218371868133545	-0.247800633311272
s12	r4	2	appbos	41	-2.29166666666667	0.460605055093765	-1.37252795696259	-0.0687063559889793	-0.773787558078766	0.300442159175873	1.02161347866058	-0.35628080368042	-0.262993276119232	0.774768173694611	1.38071632385254	0.911772727966309	-0.0511431731283665	-0.831090271472931	-0.694357991218567	0.640134811401367
s12	r4	1	appbos	46	-3.29166666666667	-0.432357668876648	-0.926655948162079	-0.742772817611694	1.11976408958435	-0.121658898890018	0.774366497993469	0.350557088851929	-0.999309778213501	0.578685224056244	0.0148935979232192	-0.44988939166069	2.03759956359863	0.794487833976746	0.184060618281364	-0.182758539915085
s12	r4	5	appper	37	0.708333333333333	0.361279338598251	-0.412137418985367	-0.0823103189468384	-0.185666963458061	-0.102555550634861	0.529765069484711	-0.184376582503319	-0.0384038724005222	-0.23776550590992	-0.0213422812521458	0.145484894514084	0.917684316635132	-0.238180056214333	0.291239559650421	0.0932763814926147
s12	r4	7	appper	43	2.70833333333333	0.375527262687683	-0.446427762508392	0.992761969566345	-0.823340475559235	0.594904839992523	-0.736828327178955	-0.618528068065643	0.61419266462326	0.265269219875336	1.51070821285248	0.0450158007442951	-0.192615911364555	-1.34605073928833	-1.28518807888031	-0.745257675647736
s12	r4	6	appper	48	1.70833333333333	1.00548243522644	-0.439205437898636	0.432200312614441	-0.663734078407288	0.340085983276367	1.07089471817017	-0.96424663066864	0.0851882696151733	-0.939529299736023	-0.7227663397789	-0.167090386152267	0.288756042718887	0.13879331946373	-0.298301160335541	-0.0872100070118904
s12	r4	6	sinman	40	1.70833333333333	-0.138531699776649	1.5773663520813	1.25297677516937	-0.0770003944635391	-0.239771395921707	-1.22569644451141	1.84112012386322	2.63338994979858	-0.919959485530853	-2.13250112533569	-3.29689884185791	-0.588061153888702	2.32108426094055	1.0574963092804	-0.704797565937042
s12	r4	5	sinman	42	0.708333333333333	0.914375901222229	1.28320956230164	-0.514906406402588	-0.584686517715454	0.108894519507885	-0.960812270641327	-0.226825922727585	-0.551713228225708	1.08053278923035	1.71115040779114	2.52398729324341	-1.45247054100037	-1.76910889148712	-0.410832494497299	0.517443656921387
s12	r4	6	sinman	45	1.70833333333333	-1.79884970188141	-1.228440284729	-1.20474636554718	1.32678020000458	-0.0143606495112181	0.653256773948669	-0.350798964500427	-1.36886310577393	-0.213630348443985	-0.357654452323914	0.691376328468323	0.546692609786987	0.617548882961273	1.35242033004761	0.898914337158203
s13	r1	5	anaman	3	0.270833333333333	-0.11111668497324	1.00075304508209	0.310898721218109	0.392002254724503	1.13822245597839	-1.38312113285065	-0.162210896611214	-0.507777869701385	-1.01552867889404	-0.159995421767235	2.01247930526733	-0.364039927721024	-0.252035140991211	-1.08338856697083	0.921223521232605
s13	r1	5	anaman	6	0.270833333333333	-0.0515345335006714	-1.39067339897156	1.71006298065186	-0.625232994556427	-0.264367014169693	1.53076946735382	0.807790160179138	0.975157558917999	0.452148199081421	-0.158599331974983	-2.64126300811768	1.08089959621429	1.0228306055069	2.30855202674866	-0.715636014938354
s13	r1	5	anaman	9	0.270833333333333	0.203134343028069	0.284058958292007	-0.248649105429649	0.464828312397003	1.00771713256836	-0.392571955919266	0.320022433996201	0.0758239403367043	-0.376581221818924	0.888264060020447	-0.624458968639374	0.311613589525223	-1.02716910839081	0.639208614826202	-0.584567129611969
s13	r1	6	appbos	2	1.27083333333333	0.144593194127083	0.420764118432999	-1.70428335666656	-0.111927822232246	-0.656591176986694	-0.0501757226884365	0.556204795837402	-0.319944560527802	0.610171258449554	-0.311319589614868	1.53484725952148	-0.302503198385239	-0.196216061711311	-0.330358922481537	0.98805159330368
s13	r1	6	appbos	7	1.27083333333333	-0.240281268954277	-0.674964070320129	-0.227530598640442	-0.151633113622665	-1.69459915161133	0.586268842220306	-0.363085210323334	0.125826194882393	-0.0933278873562813	1.18131482601166	-1.36734747886658	0.263619184494019	-0.177277356386185	1.08045470714569	-0.265900254249573
s13	r1	7	appbos	12	2.27083333333333	1.38214468955994	0.352292150259018	0.946802794933319	1.55082750320435	0.580999135971069	-0.1332818120718	-0.534259140491486	1.09726011753082	-0.418008148670197	0.992502868175507	-0.0103084556758404	-1.47075295448303	-1.85238599777222	-2.23968720436096	0.430418640375137
s13	r1	6	appper	4	1.27083333333333	-0.343899577856064	-0.200590968132019	-0.201574578881264	-2.44364714622498	-1.36089169979095	0.207222789525986	-0.932450294494629	-1.02971363067627	0.355133205652237	-3.08140635490417	1.40165817737579	-0.41391396522522	3.12105965614319	-0.73017144203186	-0.25637224316597
s13	r1	6	appper	5	1.27083333333333	-0.0575403124094009	-0.21124279499054	-1.086021900177	0.962774157524109	1.64302778244019	-0.25120747089386	0.118796199560165	-0.754536032676697	0.495342254638672	-0.371003448963165	0.616126656532288	0.40072563290596	-1.12407422065735	0.116734690964222	-0.741190850734711
s13	r1	7	appper	11	2.27083333333333	-0.460831135511398	-0.807920873165131	-1.13350450992584	0.00813071895390749	-0.289438188076019	0.805942356586456	0.519639551639557	-0.766565144062042	1.65030634403229	-0.12255547195673	-0.946150958538055	1.59679985046387	1.28873670101166	-0.260602205991745	-1.08874177932739
s13	r1	6	sinman	1	1.27083333333333	-2.09984683990479	0.928582906723022	0.494004845619202	-0.617433607578278	0.911191403865814	-0.326632857322693	0.515238285064697	0.307122081518173	-1.65260577201843	0.748393774032593	0.641034305095673	-0.933673918247223	-0.445287615060806	0.335423588752747	1.01070952415466
s13	r1	5	sinman	8	0.270833333333333	-0.0322197526693344	-0.0075250300578773	0.167735576629639	0.405901223421097	-1.07593369483948	0.193250104784966	-1.45631146430969	0.459772855043411	-0.11550434678793	0.360816299915314	-0.0247582793235779	-0.858865737915039	0.295977503061295	-0.924568176269531	0.424854665994644
s13	r1	6	sinman	10	1.27083333333333	1.0707790851593	-0.122288018465042	-0.644428074359894	1.25424873828888	-1.21939778327942	-0.45843493938446	-0.0418412908911705	0.304690599441528	1.38049149513245	-0.165727183222771	-0.679022014141083	0.976334095001221	-0.158745676279068	-0.494325280189514	-1.8870815038681
s13	r2	3	anaman	15	-1.72916666666667	0.66684901714325	1.3833349943161	2.49499726295471	-1.38646113872528	-0.0278298202902079	0.111083120107651	-0.663367748260498	-0.245415538549423	-0.408193856477737	-0.864721536636353	-0.895906567573547	-0.524126052856445	0.0797939822077751	0.6796795129776	1.36713039875031
s13	r2	4	anaman	20	-0.729166666666667	0.870796680450439	-0.863040387630463	-1.02682137489319	0.642261326313019	1.47400367259979	-0.970954060554504	0.36319899559021	0.398484975099564	-0.847159087657928	0.583126187324524	0.702276885509491	-0.323161512613297	-0.908402502536774	-0.117246612906456	0.49225041270256
s13	r2	5	anaman	23	0.270833333333333	-1.07012581825256	-0.0967641547322273	0.141673520207405	0.711839318275452	0.475910931825638	-0.341069638729095	1.31281721591949	0.297462463378906	-1.40044689178467	1.51618874073029	0.14449679851532	0.749164760112762	-0.360653191804886	1.75981414318085	-0.193047761917114
s13	r2	7	appbos	14	2.27083333333333	-0.76806503534317	0.557953357696533	0.476655840873718	-1.26081550121307	0.0283972229808569	-0.521872878074646	-0.127183139324188	-1.35316395759583	1.28523790836334	-1.37557232379913	1.25206863880157	0.206651598215103	0.647937774658203	-0.432058066129684	0.102089755237103
s13	r2	7	appbos	17	2.27083333333333	0.271102398633957	0.753255784511566	0.168839707970619	-0.185418665409088	-0.955746054649353	0.50297212600708	-0.234947815537453	1.08815360069275	1.2304527759552	0.394441425800323	-0.401932954788208	-0.48219296336174	-0.399382889270782	-0.869889914989471	0.458861142396927
s13	r2	5	appbos	22	0.270833333333333	2.34210729598999	-0.863360404968262	0.623588442802429	-0.385239958763123	-0.454364985227585	0.741801679134369	-0.474570244550705	0.638321459293365	-1.79140412807465	1.23890388011932	-1.37333595752716	-0.3702352643013	0.134112104773521	1.6122453212738	1.06610405445099
s13	r2	7	appper	13	2.27083333333333	-0.0216799508780241	-1.23307120800018	-0.679051458835602	-0.33502209186554	0.804244041442871	0.566105127334595	0.628206074237823	-0.574479639530182	0.944879710674286	-1.53270769119263	-0.105412013828754	0.807245910167694	1.06963050365448	-0.252341121435165	-0.902636408805847
s13	r2	7	appper	19	2.27083333333333	-1.37853538990021	0.228077277541161	-0.61975359916687	0.633990347385406	0.80914181470871	-1.10595774650574	-0.6117063164711	-0.860351979732513	0.0997202545404434	-0.0576897487044334	1.5922566652298	0.572651147842407	-0.24185848236084	-0.454349905252457	-0.8177610039711
s13	r2	7	appper	24	2.27083333333333	-2.080970287323	1.1779750585556	1.32527720928192	0.236785128712654	-0.94566935300827	1.52644753456116	1.52900075912476	2.47125315666199	-2.33162450790405	1.90788650512695	-0.823485136032104	-1.75815284252167	0.103121243417263	0.853848874568939	1.10868108272552
s13	r2	5	sinman	16	0.270833333333333	1.39852046966553	-0.268037140369415	-1.14476227760315	0.658174097537994	0.261275470256805	0.0112911993637681	-0.948453724384308	-1.34089207649231	0.655432641506195	-1.40559756755829	-0.651993572711945	-0.15636833012104	-0.518628299236298	-0.709516584873199	0.482646882534027
s13	r2	5	sinman	18	0.270833333333333	0.116754002869129	-0.387863755226135	0.183734253048897	0.412102699279785	-0.503457069396973	-0.478669673204422	0.432767570018768	-0.932352423667908	1.46878230571747	-0.52569168806076	0.603977560997009	0.959476828575134	-0.498472779989243	-0.469566076993942	-2.04237270355225
s13	r2	5	sinman	21	0.270833333333333	0.430240750312805	-0.734506249427795	-1.58778691291809	0.592891216278076	1.1674941778183	-0.0180959701538086	-0.0577577352523804	0.0246221255511045	0.242555439472198	0.00720620481297374	-0.285319805145264	0.795464515686035	-0.481658399105072	0.0411663874983788	-0.119309112429619
s13	r3	6	fra	26	1.27083333333333	0.449872732162476	-0.437518388032913	0.491779178380966	-1.5698070526123	-1.49844980239868	0.408587425947189	-0.156966432929039	0.2546666264534	-0.879461884498596	0.119639173150063	-0.219117745757103	-0.0251338146626949	1.16050815582275	0.149664700031281	-0.676820158958435
s13	r3	4	fra	31	-0.729166666666667	-1.13990128040314	2.51324057579041	-0.327718585729599	0.748553335666656	0.678204119205475	-1.70980310440063	-0.457689523696899	-0.310572445392609	1.43344211578369	-0.171467483043671	1.76171481609344	-0.562544643878937	-1.50185978412628	-1.18623793125153	0.35550332069397
s13	r3	5	fra	36	0.270833333333333	1.57711315155029	-2.69424223899841	1.41658115386963	-2.23061776161194	-0.0248322486877441	1.04577541351318	2.44943284988403	0.403029203414917	-0.34559378027916	-0.470367789268494	-2.18691372871399	-0.775816798210144	0.0923462361097336	1.33706510066986	1.23907542228699
s13	r3	2	kok	28	-2.72916666666667	-1.62940239906311	1.70807528495789	-0.60535204410553	1.40301108360291	0.976909518241882	-1.4535014629364	-2.82621598243713	0.638709604740143	-0.631265699863434	1.62225663661957	1.35966432094574	0.127454563975334	0.509394884109497	-0.953132331371307	0.0932341292500496
s13	r3	3	kok	29	-1.72916666666667	0.581998348236084	-0.599647700786591	-0.646759271621704	0.80328232049942	-0.458907246589661	1.1297379732132	-0.598347306251526	-1.13633501529694	1.19032156467438	-1.47602164745331	0.106425382196903	0.925943732261658	1.09065008163452	-1.18366241455078	-0.928401231765747
s13	r3	3	kok	35	-1.72916666666667	-0.251272857189178	-0.443014085292816	0.670691967010498	-1.31621396541595	-1.81867694854736	1.32910859584808	-0.332484930753708	-0.171864300966263	-0.493951261043549	-0.139353767037392	-1.08178842067719	0.678140699863434	2.26744747161865	2.07084345817566	0.158795729279518
s13	r3	5	lim	25	0.270833333333333	0.263774335384369	0.683878660202026	-0.182498797774315	1.07845628261566	0.0656855329871178	0.337023288011551	-0.220015078783035	-0.529238641262054	-0.451582580804825	1.14140343666077	1.22054696083069	-0.388829946517944	-1.82675457000732	-0.701908588409424	-0.640584707260132
s13	r3	4	lim	32	-0.729166666666667	-0.285583913326263	0.553505063056946	-0.68187141418457	0.90073835849762	1.15081202983856	-1.11021423339844	0.342578828334808	0.153811126947403	0.148414015769958	-1.03156697750092	0.43258997797966	-0.632064342498779	-1.28890132904053	-0.792308330535889	1.59326434135437
s13	r3	3	lim	34	-1.72916666666667	-0.879490673542023	0.565128803253174	1.74464702606201	-1.01850283145905	-0.461059421300888	0.72867077589035	2.00808668136597	2.77368140220642	-1.27566528320312	0.713880062103271	-1.19060218334198	-2.21874046325684	1.00119888782501	1.02126121520996	1.58438611030579
s13	r3	5	ska	27	0.270833333333333	1.8044867515564	-0.894275844097137	0.713990330696106	-0.463669419288635	0.987282693386078	-1.74078500270844	-0.183456107974052	0.201264604926109	-0.528693735599518	0.943210005760193	-0.535634338855743	0.392743319272995	-0.702193260192871	-0.119331441819668	-0.219445392489433
s13	r3	2	ska	30	-2.72916666666667	-0.963356792926788	1.19361388683319	0.249916836619377	-0.355857729911804	-0.273029059171677	-1.84461188316345	-0.810425698757172	-1.11928427219391	0.98757803440094	0.347455382347107	0.733035326004028	1.35350918769836	-0.501501619815826	1.11059904098511	-1.40454530715942
s13	r3	4	ska	33	-0.729166666666667	0.91036581993103	0.409622818231583	0.23248952627182	0.343872398138046	-0.604331016540527	0.354575484991074	-1.25873100757599	-0.771708726882935	0.520711481571198	-0.768481135368347	-0.416411161422729	0.501204907894135	0.388301074504852	0.205028757452965	-0.871023654937744
s13	r4	5	fra	38	0.270833333333333	-0.376080423593521	-2.14869499206543	-1.11911964416504	-0.677371025085449	1.676628947258	1.11899352073669	2.83470773696899	-0.239797905087471	0.0787999182939529	-0.563859283924103	0.600086629390717	1.04091668128967	-0.106917276978493	-0.165771931409836	0.614878296852112
s13	r4	5	fra	41	0.270833333333333	0.328639566898346	-0.486460566520691	0.777176380157471	-0.152137920260429	-0.670892417430878	0.801282525062561	0.599873304367065	-0.12892359495163	-0.710677981376648	-0.308881491422653	-0.589558780193329	-0.280023902654648	-0.0768798515200615	1.21917176246643	-0.0244377497583628
s13	r4	4	fra	47	-0.729166666666667	-0.52441668510437	-0.13503485918045	-1.33840334415436	0.225511804223061	-0.909385681152344	1.85328233242035	-0.0616250447928905	1.96383452415466	-1.45104777812958	1.22941935062408	-0.499256938695908	-2.16897439956665	-0.979795098304749	-0.22382415831089	1.44407951831818
s13	r4	3	kok	37	-1.72916666666667	-0.862626910209656	-0.0543103627860546	-1.76357698440552	1.59717953205109	0.430046737194061	0.425279319286346	-0.0283634811639786	-2.43590807914734	1.76798760890961	-1.46211242675781	0.465698540210724	2.63167667388916	1.54849219322205	-1.18388617038727	-2.26875233650208
s13	r4	3	kok	43	-1.72916666666667	1.36570775508881	0.0411065742373466	-0.174974173307419	0.212257623672485	0.430824637413025	-1.49704802036285	-1.05462038516998	0.700964510440826	1.47632265090942	0.613851070404053	0.482437998056412	0.0920893177390099	-0.53519207239151	-0.851382076740265	-1.51807808876038
s13	r4	3	kok	48	-1.72916666666667	0.592328429222107	-0.18737655878067	-1.1295770406723	1.71748208999634	1.2046891450882	1.22739839553833	-1.41390311717987	-1.3204197883606	0.487936288118362	-0.527750790119171	0.733088076114655	-0.273890733718872	-0.101787120103836	-2.12588214874268	0.101153433322906
s13	r4	4	lim	40	-0.729166666666667	-2.02237415313721	1.24130058288574	2.2449631690979	-1.40535295009613	-2.09125542640686	-1.23749852180481	-0.379575312137604	1.09109234809875	-1.22538948059082	0.21081368625164	-0.725944101810455	-1.29233503341675	0.878252923488617	1.00749826431274	1.79806506633759
s13	r4	4	lim	42	-0.729166666666667	0.839017629623413	-0.156405597925186	0.738229036331177	-1.32198297977448	-0.481339752674103	-0.471188068389893	-0.534395039081573	0.782149016857147	-0.479421555995941	-0.550552427768707	-0.395992130041122	-1.25083041191101	0.202111691236496	0.0287495367228985	0.539850890636444
s13	r4	4	lim	45	-0.729166666666667	-0.112443991005421	-0.159064471721649	-0.48788982629776	-1.16899991035461	-0.249821200966835	0.394158393144608	0.256653934717178	-0.522403240203857	0.349378287792206	-0.07852853089571	0.344846308231354	0.406946957111359	0.409017980098724	0.108272686600685	0.214902013540268
s13	r4	3	ska	39	-1.72916666666667	-0.329580157995224	2.08204555511475	0.846401333808899	-0.267430633306503	-1.2562016248703	-1.95152854919434	-0.523040592670441	0.653872907161713	0.282749354839325	1.62510442733765	0.398984551429749	-1.03362321853638	-1.03330397605896	0.0766464397311211	0.632567465305328
s13	r4	3	ska	44	-1.72916666666667	-0.342140525579453	-0.475471198558807	-0.118698745965958	0.262273222208023	0.707650601863861	0.0578178241848946	0.900276184082031	-1.14970600605011	0.117688626050949	-0.886273622512817	-0.504540503025055	1.87386548519135	0.998028337955475	0.645769834518433	-1.28816294670105
s13	r4	3	ska	46	-1.72916666666667	0.824990570545197	-1.34520018100739	-0.290529698133469	1.23140120506287	1.63610851764679	1.45337891578674	0.952708542346954	0.640327513217926	-0.788848161697388	0.181727096438408	0.0361138954758644	0.115655936300755	-1.01161634922028	0.447698771953583	0.232090994715691
s14	r1	5	fra	2	0.25	-0.101801313459873	0.454209566116333	0.592242360115051	-0.113721780478954	-0.276345163583755	0.150314196944237	-0.641109824180603	-1.04083752632141	0.260058641433716	0.172496378421783	0.147823005914688	0.69801789522171	0.536826312541962	-0.649458527565002	-1.50579726696014
s14	r1	5	fra	7	0.25	1.20074892044067	-0.00285069784149528	0.282731354236603	-0.369490891695023	1.09385573863983	-0.337222307920456	0.0109901186078787	0.427060931921005	-0.0637714564800262	-0.520457744598389	-1.11764800548553	-0.251367479562759	-0.841169893741608	-0.661869525909424	0.893364071846008
s14	r1	5	fra	12	0.25	-1.40841567516327	0.182896584272385	-0.960647821426392	-1.02535700798035	1.10550546646118	-0.101780772209167	0.319659054279327	0.12091276794672	-0.434498071670532	0.769522964954376	0.163775488734245	0.744227290153503	0.00761234993115067	0.174303844571114	0.700946629047394
s14	r1	6	kok	4	1.25	-0.205220744013786	-1.20633351802826	1.75775694847107	-0.133782207965851	-3.31370449066162	0.531427145004272	-0.288536071777344	0.967018067836761	0.112184152007103	0.308423727750778	-0.406478464603424	-0.403999000787735	2.48510360717773	1.88975059986115	1.13525068759918
s14	r1	6	kok	5	1.25	-0.360075801610947	0.0843262672424316	0.0776395127177238	0.329759627580643	0.461692482233047	-0.272389471530914	-0.293341398239136	-0.0753548443317413	0.66047078371048	-0.800260245800018	0.465102285146713	1.20294189453125	-0.566765964031219	-0.993293642997742	-0.736445784568787
s14	r1	6	kok	11	1.25	-0.447882205247879	1.43034791946411	-1.20822596549988	0.0270504523068666	0.432151764631271	-0.769460141658783	1.29535710811615	0.890266835689545	-1.18529415130615	-0.0371834002435207	0.390911370515823	-1.82889878749847	-0.806833624839783	0.0941579341888428	1.08170664310455
s14	r1	5	lim	1	0.25	0.740152657032013	-0.505352914333344	-0.118490971624851	0.24923712015152	0.10423331707716	0.816200375556946	0.429707020521164	-0.820362210273743	0.777086734771729	-0.12570820748806	-0.485990643501282	0.691805005073547	-0.102355800569057	-0.711509585380554	-1.35432207584381
s14	r1	5	lim	8	0.25	1.70336449146271	-0.482460200786591	-0.0341060906648636	1.39033091068268	-0.128206610679626	1.45421051979065	-0.455418229103088	-0.0358222983777523	0.352689743041992	1.19187545776367	-0.674446940422058	-1.07973504066467	-0.441102266311646	-0.300399452447891	-0.929435968399048
s14	r1	5	lim	10	0.25	-0.303187191486359	0.923278629779816	-1.38876390457153	0.835320293903351	0.506109952926636	-1.66460394859314	0.00413733627647161	-0.411182403564453	-0.961195230484009	-0.356036841869354	1.83476126194	-1.45355200767517	-1.8395289182663	1.06493079662323	0.316255390644073
s14	r1	4	ska	3	-0.75	0.212694868445396	-0.482945412397385	-0.616297423839569	1.77886950969696	-0.34511786699295	-1.08966875076294	-0.981409192085266	-0.581236362457275	-0.760886371135712	-1.11282777786255	0.509274482727051	0.332614362239838	-0.358033210039139	0.134848043322563	-0.295688450336456
s14	r1	4	ska	6	-0.75	-1.81226062774658	-0.249377369880676	1.28660571575165	-1.6192764043808	-0.504271745681763	0.209797039628029	0.872665584087372	0.825592517852783	0.166338697075844	-0.845987439155579	0.444364905357361	-0.844313323497772	0.970674633979797	1.77934682369232	0.707007467746735
s14	r1	4	ska	9	-0.75	0.374094754457474	-0.806343197822571	-0.971172213554382	-0.0395479537546635	0.967179715633392	0.840695321559906	0.0193635225296021	0.0197692960500717	0.850684344768524	0.446154803037643	-0.544602036476135	1.36738967895508	0.363883376121521	-0.14528651535511	-0.702620565891266
s14	r2	3	fra	14	-1.75	1.09620726108551	-0.692194104194641	0.766531527042389	-1.32270991802216	0.198720380663872	1.34530413150787	0.896986901760101	0.388159215450287	1.29370999336243	0.676748871803284	-0.646820902824402	0.962890267372131	1.31265103816986	-1.07312095165253	1.1847026348114
s14	r2	4	fra	17	-0.75	0.596896409988403	0.436292231082916	0.55738228559494	-0.145833730697632	0.210170567035675	-0.177828937768936	-0.0818263962864876	-1.26551878452301	-0.0525836162269115	0.275615334510803	-0.0913116559386253	0.143580049276352	-0.429488897323608	-0.622404456138611	-1.4423143863678
s14	r2	5	fra	23	0.25	-1.62618350982666	-0.00244148657657206	0.298648148775101	0.913323044776917	0.497324198484421	-1.72946429252625	-1.1034392118454	-0.402842819690704	-0.782441973686218	0.218892633914948	0.952674388885498	0.24218088388443	-0.917077541351318	1.0466228723526	1.71223723888397
s14	r2	6	kok	13	1.25	0.492138683795929	-0.182721227407455	0.470348507165909	-1.56847810745239	-0.816726326942444	1.43632674217224	-0.0640143826603889	-0.620007634162903	0.157972306013107	0.216001510620117	-0.892900407314301	-0.0362044163048267	1.41024684906006	-0.569662272930145	-0.647711396217346
s14	r2	6	kok	19	1.25	0.838626801967621	1.54817152023315	0.583137094974518	-0.807060480117798	-0.0303669963032007	0.572393357753754	-0.526452541351318	1.5191525220871	0.594721138477325	-0.29562696814537	0.483769774436951	0.780469000339508	-0.71161824464798	-1.2739452123642	-0.961663663387299
s14	r2	4	kok	24	-0.75	-2.99269723892212	2.14315295219421	-2.12446641921997	2.02202081680298	0.414771020412445	-2.19515800476074	-0.745871424674988	-0.356684863567352	-1.61424219608307	1.03459203243256	0.952046751976013	-1.62719702720642	-1.03688645362854	-0.613312184810638	1.67494201660156
s14	r2	5	lim	16	0.25	1.00017595291138	-1.74395370483398	0.192657023668289	-1.28652775287628	-0.185938224196434	1.42206168174744	0.709225118160248	1.07193756103516	0.63620662689209	-0.379877597093582	-1.5398063659668	0.907260119915009	1.60538971424103	0.847472846508026	-0.372910797595978
s14	r2	5	lim	18	0.25	0.557313740253448	-0.247539788484573	0.0908529311418533	0.12422090023756	-0.481278926134109	-0.214098289608955	0.440953344106674	1.769904255867	0.646606385707855	-0.934698760509491	-0.959361851215363	0.456562995910645	0.147744670510292	-0.64788293838501	0.0746976509690285
s14	r2	5	lim	21	0.25	-0.474537044763565	0.813218474388123	0.605329394340515	-0.707994937896729	-0.709051728248596	-0.239350467920303	0.18377922475338	-1.70569562911987	-0.822345733642578	-0.436294376850128	0.394392788410187	-0.405578047037125	-0.0695916041731834	-0.308345109224319	-0.113857887685299
s14	r2	4	ska	15	-0.75	0.558909475803375	-2.23360729217529	0.486258268356323	0.323975801467896	-0.43638151884079	0.172489553689957	-0.48151758313179	-1.46619772911072	-0.067579910159111	0.527227699756622	-0.864910542964935	-0.882737696170807	0.61231929063797	0.694146156311035	-0.150133043527603
s14	r2	4	ska	20	-0.75	1.05971646308899	-1.06898188591003	-0.460653871297836	0.799257874488831	2.33940601348877	-0.504930913448334	-0.372887164354324	0.0370469987392426	-0.556887924671173	-0.342119544744492	-0.359811842441559	0.799192786216736	-1.56221866607666	0.651224434375763	-0.804194867610931
s14	r2	6	ska	22	1.25	1.30817973613739	1.61927807331085	1.84327352046967	0.941706240177155	-0.659323871135712	-0.47859388589859	-0.150892570614815	0.233205229043961	-0.439732253551483	-0.903767883777618	1.01940608024597	-0.462664633989334	-0.814344704151154	0.0851379483938217	-0.386898994445801
s14	r3	4	anaman	27	-0.75	-1.21498918533325	-0.1000115275383	-1.35737633705139	0.0397598706185818	-0.838880300521851	0.611832618713379	1.48550939559937	1.25720775127411	0.814558207988739	0.719780564308167	0.12720362842083	-0.770522773265839	1.00298893451691	2.8211350440979	0.197410330176353
s14	r3	5	anaman	33	0.25	-1.26108503341675	-0.950429975986481	-1.36602222919464	0.131517738103867	-0.397957772016525	-0.404888063669205	0.659638583660126	-1.18825197219849	-0.233705326914787	0.117666445672512	-0.0526456572115421	-0.0356121696531773	0.329044073820114	0.377258598804474	0.65405946969986
s14	r3	5	anaman	36	0.25	0.483541905879974	1.87603545188904	1.33506333827972	1.09135687351227	0.414737820625305	-1.28839206695557	0.531155169010162	0.0155387949198484	1.6793167591095	0.539761364459991	1.43840408325195	0.123510800302029	-0.547186553478241	-2.6837420463562	-1.17790710926056
s14	r3	4	appbos	26	-0.75	-0.720885097980499	0.994542717933655	-2.1289279460907	-0.888817965984344	-1.82177245616913	1.43392026424408	0.939408719539642	1.75564479827881	-1.87688755989075	1.40870642662048	1.08309626579285	-1.87989234924316	0.330433934926987	-0.920956432819366	2.45410847663879
s14	r3	5	appbos	30	0.25	2.09042048454285	-1.02146518230438	0.0559794455766678	0.873039424419403	2.81938719749451	0.876495242118835	-2.95686936378479	-1.30671226978302	1.22618222236633	-0.589824616909027	-0.468341320753098	2.46457147598267	-1.47761857509613	-0.419362038373947	-0.161325424909592
s14	r3	5	appbos	31	0.25	-0.778144121170044	0.256375700235367	0.969436407089233	-0.761152386665344	-0.246513247489929	1.48277592658997	-0.0398578718304634	-0.405804991722107	0.703820645809174	-0.658877432346344	0.319312363862991	1.0327056646347	0.0995529741048813	0.991836726665497	0.0825658813118935
s14	r3	4	appper	28	-0.75	-1.85520207881927	-0.829100131988525	-0.0586630403995514	-2.88778829574585	0.625384628772736	0.0665884390473366	0.15839321911335	0.0475308410823345	-0.255767554044724	-1.33322620391846	1.03088510036469	-0.893922209739685	1.55155420303345	-0.18361459672451	-0.973800420761108
s14	r3	4	appper	29	-0.75	0.774476826190948	-1.22648143768311	-0.341922640800476	0.999250590801239	-0.070795826613903	-0.494471251964569	0.0122688980773091	0.274637550115585	-0.12178660184145	0.01712766289711	-2.3592357635498	0.120288461446762	-0.348180264234543	0.855856657028198	-0.268418312072754
s14	r3	5	appper	35	0.25	-0.0103632844984531	0.0888339728116989	0.933235466480255	0.185178801417351	0.235390946269035	-0.399580538272858	-0.491599291563034	0.347821176052094	0.281548708677292	1.05501675605774	0.398421287536621	0.353990793228149	0.364503353834152	-1.64559984207153	-0.418224632740021
s14	r3	5	sinman	25	0.25	0.21792434155941	0.664574861526489	-0.583870053291321	1.02865922451019	-0.580156981945038	-1.15297293663025	0.49207991361618	0.18317511677742	-0.947731554508209	0.347963124513626	-0.894682466983795	-0.893466770648956	-0.490036189556122	-0.121926225721836	-0.209659695625305
s14	r3	4	sinman	32	-0.75	-0.304454058408737	0.128897964954376	1.42138540744781	-0.89185756444931	-0.826384663581848	-1.28950619697571	-1.30304968357086	-0.555061876773834	-0.0931903123855591	-0.354368478059769	-2.00699210166931	0.781914472579956	1.11012828350067	0.656091809272766	-0.694645881652832
s14	r3	5	sinman	34	0.25	1.06484258174896	1.35587978363037	0.877216339111328	-0.938851058483124	0.143968015909195	-0.45003142952919	0.67773562669754	-1.19976925849915	-0.693532586097717	0.785037934780121	-0.0767751708626747	1.19547951221466	0.298003375530243	-0.349829882383347	0.931859254837036
s14	r4	4	anaman	39	-0.75	-0.560253381729126	0.0384334661066532	-0.0185877308249474	-0.756962895393372	0.0806855261325836	1.08792722225189	-0.334284901618958	-0.70721822977066	0.0567528493702412	-0.598190426826477	0.796379745006561	-0.299771219491959	-0.443557918071747	-0.340231508016586	0.337751001119614
s14	r4	3	anaman	44	-1.75	-0.229647234082222	-1.04942333698273	-1.93096911907196	0.709811091423035	-0.137562617659569	-0.473124742507935	1.70597493648529	2.62620759010315	-1.68412470817566	1.64571511745453	-1.22280609607697	-1.36774444580078	0.701704025268555	2.07292890548706	2.38730311393738
s14	r4	4	anaman	47	-0.75	1.33970785140991	0.299737870693207	1.24323666095734	1.23675405979156	0.133617952466011	1.19843757152557	-0.527609646320343	0.998403131961823	2.31259727478027	-3.26261949539185	1.48808693885803	-0.0620744861662388	-0.62379777431488	-1.00921857357025	-1.7075537443161
s14	r4	5	appbos	38	0.25	-0.521954238414764	0.851348638534546	-0.676299154758453	1.33466351032257	-0.729935348033905	-0.76788330078125	-0.159993052482605	-1.5037328004837	0.0708534121513367	-0.0744413733482361	2.81718254089355	-0.0796680748462677	-2.48273873329163	0.201334565877914	-0.412334710359573
s14	r4	5	appbos	41	0.25	-0.585555911064148	-0.662473976612091	-0.178338140249252	0.35397207736969	-1.48219728469849	1.07317388057709	1.43746197223663	0.436631828546524	0.383261680603027	0.375574618577957	0.221975713968277	-0.528171420097351	0.372799277305603	0.51968377828598	0.111955791711807
s14	r4	5	appbos	46	0.25	-0.169006824493408	-1.10376119613647	-0.972616016864777	-0.412881374359131	1.79803919792175	1.18289685249329	-0.642565965652466	-0.0121326576918364	0.490601003170013	1.03185069561005	-0.801738321781158	-0.0140776177868247	1.37813425064087	-0.081367164850235	0.0610753335058689
s14	r4	5	appper	37	0.25	-0.0162116568535566	0.339221447706223	-0.071871429681778	0.366047143936157	-0.454923450946808	-0.40505263209343	0.761118590831757	-0.290268301963806	-0.374290287494659	0.780643701553345	-0.306428968906403	-0.453459948301315	-0.362993568181992	-0.202046290040016	-0.74662321805954
s14	r4	5	appper	43	0.25	0.191186681389809	0.0468596331775188	-1.03338491916656	0.458043068647385	1.29067611694336	-0.685711085796356	0.770612955093384	0.853436827659607	-1.68057537078857	1.77063381671906	-0.690137624740601	-1.23274493217468	-0.59462434053421	-0.162227794528008	0.48534631729126
s14	r4	5	appper	48	0.25	0.273207187652588	-1.44281613826752	0.194056689739227	-0.934315264225006	0.82979154586792	0.658141851425171	-0.853079617023468	-0.866191148757935	2.83748316764832	-3.13149642944336	1.27561354637146	2.82716584205627	0.820613503456116	-0.194987758994102	-1.32855498790741
s14	r4	5	sinman	40	0.25	-0.31699600815773	1.86789619922638	1.46457350254059	-0.752228319644928	-0.0986419841647148	-2.19494581222534	-3.60143423080444	-2.01244783401489	-1.01321935653687	-0.606033742427826	-0.328210830688477	-0.595565736293793	-0.0570814907550812	0.154884457588196	1.61283624172211
s14	r4	5	sinman	42	0.25	0.412131756544113	-0.551792860031128	-0.513047099113464	-0.998332738876343	-0.104788973927498	1.00866436958313	1.01643300056458	1.04383397102356	-1.58615565299988	1.11367583274841	0.141564324498177	0.0685177519917488	-1.2232586145401	0.946073591709137	0.301862120628357
s14	r4	5	sinman	45	0.25	-0.30965057015419	0.401048570871353	0.729142904281616	0.819843173027039	-1.02557516098022	0.149035736918449	1.26644432544708	0.719238996505737	0.936720371246338	0.153219640254974	-1.10434401035309	0.085664413869381	1.33617794513702	-1.17342579364777	-0.596200466156006
s15	r1	1	anaman	3	-3.16666666666667	0.518788874149323	-0.849390089511871	-0.33622944355011	0.372465819120407	-0.324093878269196	-0.214720860123634	-0.54976612329483	-0.973929762840271	0.998314738273621	0.313953518867493	0.587367713451385	0.0989470630884171	-0.694101333618164	0.425732254981995	-0.338685631752014
s15	r1	1	anaman	8	-3.16666666666667	0.10677083581686	0.741518437862396	0.817583620548248	1.03678786754608	-0.108083136379719	-0.287916243076324	1.26445746421814	1.46500444412231	-0.102430388331413	-0.392465502023697	-0.815793097019196	0.872471630573273	0.370456576347351	-0.921293973922729	-0.624008774757385
s15	r1	1	anaman	11	-3.16666666666667	-0.662070035934448	1.14434254169464	-0.522948265075684	0.111336752772331	-1.02457928657532	-1.46651148796082	0.590909719467163	0.646937608718872	-1.35065293312073	1.23164653778076	1.61511945724487	-0.7067631483078	-0.6558997631073	-0.423360913991928	1.62222969532013
s15	r1	4	appbos	2	-0.166666666666667	0.661567270755768	-0.963039875030518	-1.02186584472656	-2.12322902679443	1.7489595413208	1.77828776836395	-1.68566131591797	0.683226704597473	-0.742915093898773	-0.762488424777985	-0.637405157089233	-0.694560587406158	0.910961627960205	-0.405887126922607	1.01345443725586
s15	r1	5	appbos	5	0.833333333333333	-0.591992199420929	-0.65154355764389	0.498417019844055	-0.314369261264801	-0.0371568277478218	0.368335127830505	0.607044160366058	-1.4711332321167	-0.233067780733109	-1.70675790309906	-1.1585248708725	-0.527301669120789	0.643360614776611	1.51042628288269	-0.0437709391117096
s15	r1	6	appbos	10	1.83333333333333	0.215569898486137	1.07746708393097	-0.832642555236816	0.040439922362566	-0.844744205474854	-0.793714225292206	-0.388433039188385	-0.532068133354187	1.431356549263	1.21602165699005	1.37570559978485	0.579506576061249	-0.378680020570755	-0.471718788146973	-0.41331622004509
s15	r1	6	appper	1	1.83333333333333	-0.602931499481201	-0.0383154787123203	-0.123331189155579	-0.348862886428833	-0.158260658383369	0.364275395870209	-0.453101336956024	-1.73004829883575	0.105015762150288	-0.643164694309235	0.236450955271721	-1.6819634437561	-0.0986000448465347	0.356173247098923	0.132841497659683
s15	r1	4	appper	7	-0.166666666666667	-0.870269417762756	0.575827419757843	1.76093697547913	1.59329116344452	1.32825124263763	-1.29022061824799	0.539857804775238	2.21294927597046	-0.144410252571106	0.370682924985886	0.269964903593063	0.621636986732483	-1.79703235626221	0.654207587242126	-1.6282993555069
s15	r1	5	appper	12	0.833333333333333	-0.156613782048225	-0.203184351325035	-1.05033814907074	0.367007225751877	-0.204023018479347	0.382093727588654	0.261191457509995	0.929484665393829	-0.0287865698337555	0.923311233520508	-0.875133454799652	1.44147050380707	1.50403726100922	0.433421283960342	0.102042004466057
s15	r1	6	sinman	4	1.83333333333333	2.54663920402527	-1.12098705768585	-0.733971893787384	-0.896132290363312	0.823622941970825	2.03358340263367	-0.946723699569702	0.356087684631348	2.57116389274597	0.633276164531708	-0.189016848802567	1.2650089263916	0.468080013990402	-1.00316441059113	-0.50791347026825
s15	r1	3	sinman	6	-1.16666666666667	-0.296299964189529	-0.600539267063141	2.54638361930847	-0.17992727458477	-1.1203408241272	0.922067940235138	1.11954748630524	-1.36107289791107	-1.68062674999237	-1.20786643028259	-2.58924722671509	-0.792874097824097	0.548058927059174	-0.559039115905762	0.396082639694214
s15	r1	4	sinman	9	-0.166666666666667	-0.8422731757164	-0.847149848937988	0.20129756629467	-0.434870272874832	-0.695873260498047	0.0442940518260002	0.0141688231378794	-0.176326766610146	0.0365917161107063	-1.10542678833008	-0.178886547684669	-0.246675580739975	0.265925019979477	1.250568151474	0.131280615925789
s15	r2	4	anaman	15	-0.166666666666667	0.339806765317917	1.91081070899963	-0.38370943069458	1.64217293262482	1.21719324588776	-1.50388562679291	-1.19276690483093	-0.306357502937317	-0.210725247859955	0.302120923995972	1.15726017951965	0.726313650608063	-2.05544710159302	-0.846232652664185	-0.250554770231247
s15	r2	5	anaman	18	0.833333333333333	-0.481722384691238	-0.433953374624252	1.06141293048859	-0.765038907527924	-1.58239352703094	-0.00734371598809958	2.28537559509277	-0.102624863386154	-1.85925376415253	-0.126566812396049	0.309453815221786	0.0761054456233978	1.90841734409332	-0.230324894189835	-0.286393970251083
s15	r2	3	anaman	21	-1.16666666666667	-0.232099071145058	-0.114139311015606	-0.500378131866455	0.449172854423523	-0.072352297604084	-0.547459840774536	-0.951953828334808	0.0952522307634354	0.553326189517975	0.541457653045654	1.30809116363525	-1.36809635162354	-1.23864829540253	-0.793577551841736	1.01686584949493
s15	r2	6	appbos	14	1.83333333333333	0.185454785823822	1.11043238639832	-0.679748356342316	-0.440724223852158	1.26236593723297	1.05853343009949	0.145536720752716	-1.60716569423676	-1.20562422275543	2.00959324836731	0.0286145377904177	0.501602470874786	0.618502199649811	0.186918824911118	-1.00437676906586
s15	r2	4	appbos	19	-0.166666666666667	-1.01602506637573	0.00525541929528117	0.0239481050521135	1.00980281829834	0.125055819749832	-1.26806366443634	-0.162706807255745	0.268637776374817	0.213249459862709	-0.18822555243969	0.0581535361707211	-1.32785642147064	-0.253684043884277	0.502134144306183	-0.485424786806107
s15	r2	1	appbos	24	-3.16666666666667	1.55404627323151	-1.66955971717834	-1.27170383930206	-0.879583179950714	0.133931815624237	-0.380291193723679	-1.70681488513947	1.57836019992828	1.49765372276306	-0.926888585090637	-0.653801143169403	0.8758185505867	0.0516879111528397	2.20799160003662	1.11350381374359
s15	r2	5	appper	16	0.833333333333333	-0.706233024597168	1.79005038738251	-0.342609316110611	-0.902705729007721	-0.418728351593018	0.297333955764771	-0.356814920902252	-0.179249376058578	0.143239006400108	-0.64216560125351	1.15479111671448	0.665205597877502	-0.511644542217255	-3.47677564620972	0.289037525653839
s15	r2	5	appper	17	0.833333333333333	0.901798665523529	0.0333126410841942	-0.511832237243652	0.515331208705902	-0.716390550136566	-0.365320891141891	0.103335589170456	0.149843573570251	0.802100777626038	1.05430030822754	0.30517965555191	0.0299946013838053	-0.16890661418438	-0.0154631175100803	-0.478903263807297
s15	r2	6	appper	23	1.83333333333333	1.09243011474609	-1.67268204689026	0.53375256061554	-1.65852844715118	1.88717103004456	1.10122966766357	1.40094888210297	1.25286138057709	-0.608245253562927	-1.52043950557709	-1.17697334289551	0.369505256414413	0.284692287445068	2.33141779899597	1.20904982089996
s15	r2	4	sinman	13	-0.166666666666667	-0.120969489216805	-0.206544771790504	-0.0456337034702301	0.982812166213989	-0.0338290631771088	0.00153402972500771	0.542080819606781	-0.957021236419678	0.610585808753967	1.21701288223267	0.0759162828326225	-0.676883637905121	-0.202268302440643	0.753222823143005	-0.639021933078766
s15	r2	4	sinman	20	-0.166666666666667	-2.09870553016663	1.58778917789459	-0.165846630930901	1.80055129528046	-1.58616936206818	-2.34569764137268	-0.0750246420502663	0.988739013671875	-0.241501614451408	-0.967263698577881	-0.78887277841568	-0.730802357196808	0.196110293269157	-0.373475044965744	-0.385440230369568
s15	r2	6	sinman	22	1.83333333333333	0.390558540821075	0.289447039365768	0.101599276065826	0.615288078784943	0.152084842324257	0.980212807655334	0.197964802384377	-0.567218720912933	1.02485525608063	0.0645052343606949	1.28841888904572	0.28331732749939	0.306289672851562	0.134731069207191	0.499167293310165
s15	r3	7	fra	26	2.83333333333333	-2.1735692024231	-1.08017563819885	1.17440533638	-1.69557118415833	-0.528878033161163	2.06014561653137	0.562185168266296	0.545168340206146	-1.68501973152161	-1.30015766620636	-0.611432611942291	-0.205647021532059	0.894533157348633	-1.34101235866547	1.31932711601257
s15	r3	6	fra	29	1.83333333333333	0.416245698928833	0.752213358879089	0.0738057345151901	0.193599611520767	-0.545430958271027	-0.522404968738556	-0.181473657488823	-0.401004403829575	0.13100554049015	-0.170471951365471	0.346636474132538	0.370154678821564	-0.379884153604507	0.0584796592593193	-1.1433173418045
s15	r3	7	fra	35	2.83333333333333	2.06046104431152	-1.56428515911102	0.95802515745163	-1.40861320495605	1.34719228744507	1.21812498569489	-0.514618456363678	-0.952296078205109	-1.12200200557709	1.56700015068054	-1.47142350673676	-0.660073339939117	-0.0424557141959667	-0.809599459171295	0.13579136133194
s15	r3	3	kok	25	-1.16666666666667	-0.0159684848040342	-0.276048541069031	-0.00574533455073833	0.781294941902161	0.352131754159927	-0.188909605145454	-0.0674998760223389	-0.539957582950592	0.930914282798767	0.931356608867645	0.694441437721252	-0.98212206363678	-0.754230976104736	0.550437986850739	-0.353426903486252
s15	r3	4	kok	31	-0.166666666666667	1.27870655059814	1.80553472042084	-2.09098172187805	0.275193333625793	0.158473923802376	-0.796088039875031	-1.81272172927856	0.814268708229065	1.10034716129303	0.0312115419656038	0.499173283576965	2.65697598457336	0.0398705340921879	-0.653269648551941	-1.42147123813629
s15	r3	2	kok	36	-2.16666666666667	-0.158022910356522	0.399743884801865	1.40872013568878	1.17557322978973	-1.51963138580322	-0.776744306087494	-0.0104137556627393	-1.53812777996063	-0.34844645857811	-0.533979773521423	-1.41044020652771	0.0516331046819687	-0.737492263317108	-0.1592658162117	-1.02774882316589
s15	r3	5	lim	28	0.833333333333333	-0.518859803676605	-0.941718816757202	0.577018320560455	0.488840699195862	0.409549236297607	-0.276254266500473	1.03587865829468	0.131265372037888	-1.25690150260925	1.26169264316559	0.0737002566456795	-0.636019289493561	0.994746446609497	0.353506177663803	1.6347895860672
s15	r3	6	lim	30	1.83333333333333	-1.015585064888	0.580967843532562	0.230697423219681	-1.64740586280823	0.771802127361298	-0.0597411580383778	0.304715037345886	0.366567254066467	-0.923868954181671	-1.86946821212769	1.02018141746521	1.70960283279419	0.154459401965141	0.955398678779602	-1.34227883815765
s15	r3	6	lim	33	1.83333333333333	0.750962197780609	-0.653714120388031	-0.165925174951553	0.541944563388824	1.477015376091	-0.0477048978209496	-0.488169610500336	0.121115654706955	0.480997145175934	0.574643611907959	0.132090926170349	-1.08404862880707	-0.736003279685974	0.635053873062134	0.647184908390045
s15	r3	2	ska	27	-2.16666666666667	-1.19852089881897	-1.9510680437088	-0.388814896345139	-1.1388748884201	0.264152139425278	1.65754282474518	1.62331104278564	0.832311391830444	0.20910282433033	0.184831500053406	-0.211265608668327	-0.27606013417244	1.91592192649841	0.489263266324997	1.43358850479126
s15	r3	2	ska	32	-2.16666666666667	0.163291648030281	2.01939582824707	-1.75475263595581	0.766021132469177	-1.19652938842773	-1.41868805885315	-0.378826916217804	-0.179512903094292	1.69776093959808	0.899433553218842	1.53244125843048	0.160769268870354	-0.258778154850006	0.169988960027695	-0.740223050117493
s15	r3	2	ska	34	-2.16666666666667	0.286239683628082	0.183932855725288	-0.222534120082855	-0.257936805486679	-0.823721349239349	-0.392931491136551	-1.31860172748566	0.189280480146408	-0.906113147735596	-0.8491051197052	-0.944215714931488	-0.973517775535583	-1.16394245624542	-0.99157702922821	-0.426688581705093
s15	r4	7	fra	38	2.83333333333333	-0.342707604169846	-0.102045282721519	0.127651825547218	0.807503759860992	-2.34388971328735	0.453532367944717	-0.3339584171772	-0.000866631220560521	0.811261415481567	-1.6805408000946	0.227551937103271	-0.809014976024628	-1.17568516731262	-1.96347212791443	3.07448387145996
s15	r4	7	fra	43	2.83333333333333	0.0977362021803856	0.526456952095032	-1.23673486709595	-0.356940120458603	1.44860470294952	-0.405882388353348	2.34218502044678	0.671678185462952	0.36685711145401	0.932648599147797	0.741019248962402	-1.42838323116302	1.11958181858063	1.53219294548035	-0.388545870780945
s15	r4	7	fra	48	2.83333333333333	1.35279154777527	0.0032786694355309	1.37551736831665	-0.714619874954224	0.00891532655805349	-0.0235021449625492	-0.444760531187057	1.7942099571228	-0.535736322402954	-0.720053434371948	-1.2774510383606	1.84540390968323	0.362857580184937	-0.631554365158081	-0.556068301200867
s15	r4	4	kok	40	-0.166666666666667	-0.426905602216721	0.274713963270187	-0.15392504632473	1.69574511051178	1.22815537452698	-0.457823872566223	-0.628459393978119	-1.14289283752441	1.12904357910156	0.252018928527832	0.150826796889305	0.450404584407806	-1.00304353237152	0.774471342563629	-0.207409575581551
s15	r4	3	kok	41	-1.16666666666667	-0.0177095495164394	-0.477766901254654	-0.211192458868027	-2.08177137374878	-0.124332644045353	0.711788833141327	-0.429510802030563	0.0668970718979836	-1.22312605381012	-0.164150103926659	0.90841543674469	-1.01682770252228	-0.598060548305511	-0.556315302848816	0.440073490142822
s15	r4	1	kok	47	-3.16666666666667	0.626084744930267	-0.489484071731567	2.57134962081909	0.752941429615021	0.383590370416641	0.83049488067627	-1.02280187606812	-1.26050877571106	-1.10762822628021	1.21611106395721	-1.46619725227356	1.98889589309692	1.04440677165985	-0.244379639625549	-2.13034701347351
s15	r4	3	lim	37	-1.16666666666667	-0.286157160997391	-0.200069069862366	-0.17813529074192	0.344915390014648	-0.552008509635925	-0.00317928963340819	0.654189765453339	-0.850531220436096	-0.498440086841583	0.52770721912384	-0.129808977246284	-0.925365567207336	0.186939805746078	0.195532962679863	0.667665481567383
s15	r4	6	lim	44	1.83333333333333	-2.28792262077332	0.153957426548004	0.243205681443214	-0.222981512546539	0.647473156452179	0.741476058959961	1.09125959873199	-0.441104978322983	0.183814316987991	-0.96865326166153	0.0932417437434196	0.665743231773376	0.566481411457062	0.732871115207672	-1.16276276111603
s15	r4	4	lim	46	-0.166666666666667	-0.166085481643677	-1.32877278327942	1.06778419017792	-0.685299575328827	-0.70397412776947	1.41229009628296	-0.258591562509537	-1.51420783996582	-0.333804488182068	1.37583041191101	-2.12370610237122	-0.540663123130798	2.52399754524231	0.137150928378105	-0.858620524406433
s15	r4	2	ska	39	-2.16666666666667	1.38409984111786	0.988589465618134	-0.933493852615356	1.17263722419739	0.317750841379166	-1.90059804916382	0.17797589302063	0.751004695892334	1.57334077358246	-0.519532442092896	0.72162914276123	1.16397190093994	-1.99191844463348	0.369599968194962	0.226670563220978
s15	r4	3	ska	42	-1.16666666666667	1.17565667629242	1.15549159049988	-1.90339040756226	-0.457310110330582	1.43802380561829	-0.557994067668915	-2.07281351089478	2.16087079048157	0.672206342220306	-1.44873511791229	1.8381655216217	0.146216452121735	-1.71029996871948	-0.154480293393135	0.333719879388809
s15	r4	2	ska	45	-2.16666666666667	-0.819487869739532	-0.674352824687958	0.414902031421661	0.0786255151033401	-1.66605234146118	-0.117584332823753	1.56886994838715	-0.28679496049881	-0.924777328968048	0.782199382781982	-0.0404070951044559	-1.32515645027161	0.726331114768982	-0.67565393447876	1.40616893768311
s17	r1	7	fra	3	2.5	-0.40506374835968	-0.0939549580216408	0.797720313072205	-0.583180606365204	0.578222095966339	-0.657177746295929	0.158403918147087	-1.06030189990997	-1.29954040050507	-0.151865452528	0.222493633627892	-1.780592918396	-0.979769885540009	0.628959476947784	0.991328299045563
s17	r1	7	fra	6	2.5	0.631053447723389	0.183844208717346	-1.44959712028503	-0.467074453830719	0.295108377933502	0.195693358778954	-0.20632404088974	1.02640283107758	1.64852011203766	0.0219923406839371	-0.562076807022095	0.29574716091156	0.519087910652161	-1.6696560382843	-1.94909465312958
s17	r1	6	fra	12	1.5	-0.202141910791397	0.650574743747711	0.173911690711975	0.00686682295054197	-0.179501354694366	0.77092707157135	0.589150249958038	1.16084039211273	-1.07973086833954	1.50497925281525	0.983967065811157	2.04655528068542	-0.333499908447266	-0.604966759681702	0.18788106739521
s17	r1	6	kok	4	1.5	-0.560449063777924	0.673709034919739	-0.838609218597412	1.24101579189301	1.22395265102386	-2.14008045196533	-1.88478434085846	-0.919491648674011	-0.968788027763367	-0.659630537033081	1.88024020195007	-1.73349583148956	-0.167345374822617	0.464076042175293	0.819615066051483
s17	r1	5	kok	5	0.5	-0.117031030356884	-0.566283762454987	0.16626612842083	-1.87308573722839	-0.607784986495972	1.07080721855164	1.43200349807739	0.312568247318268	-0.0824924409389496	-0.153574526309967	-0.988241195678711	-0.641546249389648	0.923140108585358	0.049558836966753	1.13391697406769
s17	r1	5	kok	11	0.5	0.915742933750153	-0.821558594703674	1.99348270893097	1.44894087314606	-0.409652769565582	-0.656081080436707	-0.374629259109497	-0.208939835429192	0.671556532382965	-0.209034115076065	-0.242528289556503	0.896812975406647	-0.136707201600075	1.27042901515961	-1.11802494525909
s17	r1	6	lim	1	1.5	-0.621918201446533	-0.11103180795908	-0.0274271480739117	-0.558911025524139	-0.334087520837784	1.53951191902161	1.7208811044693	0.397420644760132	-0.17241932451725	0.0331756100058556	-0.37646222114563	0.249429255723953	1.34286510944366	0.00780704710632563	0.255662858486176
s17	r1	3	lim	8	-1.5	-0.347048550844193	0.871748745441437	-1.67086732387543	0.67572945356369	0.331746786832809	0.0872442871332169	0.401996701955795	-1.08255159854889	1.74037706851959	-0.219891980290413	0.252397865056992	1.01677012443542	0.708611488342285	-0.816772878170013	-1.58530294895172
s17	r1	2	lim	10	-2.5	0.462048590183258	-1.25950860977173	1.18864321708679	1.10511326789856	-1.84574365615845	-0.229357287287712	-1.11467087268829	-0.446175575256348	0.0123075358569622	-0.141140103340149	-1.60640811920166	0.566336452960968	-1.51007521152496	2.4056556224823	1.31864714622498
s17	r1	5	ska	2	0.5	1.93853878974915	-0.82339471578598	0.00738549092784524	0.167791068553925	0.111134387552738	1.2897162437439	-1.53719711303711	0.226328879594803	0.0755544453859329	-0.463498592376709	-1.38961184024811	-0.331623464822769	-0.895566582679749	-0.00152033555787057	1.03824436664581
s17	r1	3	ska	7	-1.5	-1.18866276741028	0.872805237770081	-0.654579162597656	0.434034168720245	-0.251512050628662	-0.56700724363327	-1.01070809364319	0.314979583024979	1.96398377418518	0.927883207798004	0.559226155281067	1.16470694541931	0.0603926479816437	-1.80893087387085	-1.10155487060547
s17	r1	2	ska	9	-2.5	0.141263023018837	-0.494203478097916	-0.347488105297089	0.353614389896393	-0.646597743034363	0.815879821777344	-0.500695466995239	-0.419077813625336	-0.00648155575618148	0.0379146002233028	-0.338355332612991	0.305579453706741	0.223368629813194	0.380719155073166	0.435443162918091
s17	r2	6	fra	14	1.5	-0.0318939052522182	-0.458109796047211	0.793200254440308	-2.13577842712402	0.515065252780914	-0.711420476436615	1.82559561729431	1.21159732341766	-1.60056746006012	-0.941947758197784	0.180891692638397	-2.78858661651611	0.265366017818451	0.181299462914467	-0.421254992485046
s17	r2	5	fra	20	0.5	0.0494074001908302	0.789066970348358	0.59217357635498	1.0234762430191	1.56143975257874	-1.65141046047211	-0.202921241521835	-1.36929953098297	-0.687954068183899	-0.354176461696625	0.530050694942474	0.548426866531372	-1.30003428459167	0.641792416572571	-0.635029315948486
s17	r2	6	fra	23	1.5	-1.30096530914307	2.03407526016235	-0.714636504650116	0.298244714736938	0.179175183176994	-0.198708012700081	0.757300972938538	0.0341808497905731	-0.349412024021149	-0.423388242721558	1.65222191810608	0.869442582130432	0.932834923267365	-1.65618932247162	-0.538960456848145
s17	r2	6	kok	15	1.5	0.346312761306763	-1.86416113376617	0.859708666801453	-2.60003805160522	-0.761219024658203	0.768576979637146	1.88009786605835	2.40813112258911	-1.46141493320465	0.0412479415535927	-0.709434509277344	-2.21729803085327	0.924706041812897	0.704728484153748	1.51365351676941
s17	r2	6	kok	18	1.5	1.58064901828766	-0.826258659362793	-1.55110061168671	0.436754941940308	0.158055305480957	1.36438119411469	-0.324492365121841	-0.13841325044632	1.14123630523682	2.03330063819885	0.0542941875755787	1.47240042686462	-0.171939715743065	-0.724659979343414	-1.12653684616089
s17	r2	5	kok	22	0.5	-2.93421745300293	3.60176229476929	0.934252381324768	-0.16573029756546	-0.0644322857260704	-1.40160894393921	-1.57687091827393	-1.68442118167877	-0.527105510234833	-0.542919993400574	1.48904490470886	-0.210582733154297	0.018286781385541	-2.20676326751709	0.568847060203552
s17	r2	3	lim	16	-1.5	-0.795160412788391	-0.790419697761536	0.332496881484985	-1.08287191390991	-0.927192687988281	0.924443364143372	1.56793057918549	1.88504600524902	0.417091876268387	-1.91775810718536	-1.3423867225647	-0.17775771021843	1.79387211799622	1.50115728378296	0.804078161716461
s17	r2	2	lim	19	-2.5	1.66604888439178	-0.593821585178375	-0.859332263469696	0.0723924189805984	2.31515407562256	-1.52652561664581	-1.42982017993927	-1.68094611167908	-0.775364518165588	2.02626204490662	0.575313985347748	-0.0814662873744965	-2.09926533699036	0.812269628047943	-0.0808233395218849
s17	r2	3	lim	21	-1.5	0.972270250320435	-0.834276974201202	0.0671160295605659	1.12138521671295	-0.267238944768906	0.527304410934448	-0.957934677600861	-0.547202110290527	0.585919976234436	0.084888182580471	-0.816323220729828	0.185723185539246	-0.889825284481049	0.705752372741699	0.331750243902206
s17	r2	2	ska	13	-2.5	0.147950693964958	-0.840896189212799	0.374246805906296	1.03465723991394	0.266514241695404	0.597697496414185	0.789719343185425	-0.425767034292221	0.996261358261108	-0.6323361992836	-0.633854687213898	0.21645188331604	-0.509284555912018	1.20165967941284	0.184937983751297
s17	r2	2	ska	17	-2.5	0.726059198379517	-0.667393565177917	-0.500560343265533	1.45750224590302	0.387026071548462	-0.387453585863113	-0.346808761358261	0.253647476434708	0.886848449707031	0.844117641448975	0.629029870033264	0.336042851209641	-0.332186490297318	-0.0893400385975838	-1.10702311992645
s17	r2	2	ska	24	-2.5	-1.41979253292084	2.04267048835754	-0.612679600715637	0.0786946043372154	-1.60011219978333	-0.557933747768402	-0.260805308818817	0.443417578935623	-1.1132835149765	0.80308985710144	1.4902857542038	0.395766526460648	2.13700437545776	-2.67810225486755	-0.540728092193604
s17	r3	4	anaman	27	-0.5	1.35210192203522	-0.524485647678375	-0.0708391740918159	0.80361145734787	0.790845334529877	-0.676207721233368	-0.424799889326096	0.0458647236227989	-1.14223349094391	0.227953866124153	-0.38522019982338	-0.583504199981689	-1.55119097232819	2.09514474868774	0.46722486615181
s17	r3	3	anaman	30	-1.5	-1.5672208070755	0.654256522655487	1.84696018695831	-0.595655560493469	-0.627419710159302	0.456227421760559	1.05917227268219	-1.43176257610321	0.708819925785065	-1.99156677722931	-0.512302875518799	-0.0616755709052086	1.33405017852783	-0.505926012992859	-0.293190449476242
s17	r3	4	anaman	34	-0.5	1.67543542385101	-1.78463566303253	-0.506036102771759	-0.36670458316803	-1.17999005317688	0.895933091640472	-0.183241635560989	2.11509251594543	1.48577165603638	-0.166668280959129	-1.44915676116943	-0.321843713521957	0.15906149148941	0.97089695930481	-0.691585183143616
s17	r3	6	appbos	26	1.5	-0.68317586183548	0.259523779153824	-0.273972123861313	-0.908887088298798	1.13232278823853	0.113886393606663	-0.683547675609589	0.251739919185638	0.112022519111633	0.907980024814606	0.87193775177002	-0.69958633184433	-0.465322583913803	-0.847764253616333	0.368419975042343
s17	r3	5	appbos	31	0.5	0.377434760332108	-0.453715980052948	0.702487111091614	-0.570372045040131	-2.22571349143982	1.93620371818542	-0.613038241863251	0.624513983726501	0.433736056089401	-2.14969682693481	-2.19753575325012	0.852845251560211	1.07158029079437	-0.637329995632172	2.13554787635803
s17	r3	6	appbos	36	1.5	0.0336479619145393	0.325713843107224	-0.884210050106049	-0.115324944257736	-0.47436398267746	0.0619204454123974	1.77434945106506	-0.029032438993454	0.681038796901703	1.37298595905304	0.683209300041199	2.28900480270386	-1.11733150482178	-0.3766830265522	-0.720285296440125
s17	r3	4	appper	28	-0.5	-0.714796006679535	0.119829267263412	-1.03689754009247	-0.952185153961182	1.17564654350281	-0.00888020358979702	0.541684329509735	-0.355577260255814	-1.2078549861908	-0.494352251291275	0.508197069168091	-0.170112162828445	0.64926278591156	-0.371059477329254	-1.46206319332123
s17	r3	5	appper	32	0.5	-0.937626123428345	0.513260364532471	0.478575319051743	0.401242524385452	1.18441188335419	-0.995335519313812	0.747097730636597	-0.873880565166473	-2.23667335510254	-0.999682903289795	0.578856348991394	-1.27379882335663	0.0513760447502136	0.480086326599121	1.57274746894836
s17	r3	5	appper	35	0.5	-0.0592099577188492	1.08197271823883	2.22884917259216	-1.12343072891235	-0.336150050163269	-1.30723130702972	-0.150644168257713	-0.980424463748932	-0.497672885656357	0.333094030618668	-0.0410754829645157	-0.594553887844086	0.00148619373794645	1.05000913143158	-0.491129219532013
s17	r3	5	sinman	25	0.5	-0.793929517269135	0.320720046758652	-0.310931265354156	0.284822821617126	0.662050485610962	-0.263871371746063	-0.442357063293457	0.0271504148840904	0.243882521986961	0.773357391357422	0.493937879800797	-0.18276458978653	-0.258531898260117	-0.364571124315262	-0.677888751029968
s17	r3	5	sinman	29	0.5	-0.182724639773369	0.56130450963974	0.534484803676605	0.315487831830978	0.656026363372803	-0.962244689464569	-0.655322968959808	-0.548895299434662	-0.4301598072052	0.58126026391983	0.389691293239594	-0.630970895290375	-0.564578533172607	-0.495327353477478	0.24687796831131
s17	r3	5	sinman	33	0.5	1.73382997512817	-1.48927342891693	-1.24296915531158	1.14406752586365	0.845403671264648	0.65650475025177	-0.0348580777645111	1.80997741222382	0.931331813335419	0.65074223279953	-0.438680469989777	-0.186761930584908	-0.314370185136795	0.234071269631386	-0.363887518644333
s17	r4	5	anaman	38	0.5	-0.123188957571983	0.744170188903809	-1.82693362236023	0.386437058448792	0.918072521686554	-1.56640672683716	-1.96622753143311	-0.570347249507904	0.402144879102707	1.51480054855347	2.53409647941589	-0.814202010631561	-1.26073968410492	-0.133211120963097	1.30674529075623
s17	r4	5	anaman	41	0.5	0.837743937969208	-0.252545207738876	-1.09980666637421	0.98849493265152	0.455407500267029	0.263574868440628	0.119605548679829	0.149454995989799	0.41031277179718	0.386213451623917	0.406962543725967	-0.175409391522408	-0.211900562047958	-0.466635435819626	-1.21074020862579
s17	r4	4	anaman	47	-0.5	1.12599730491638	-0.947006344795227	0.597426235675812	1.12087309360504	-1.82864725589752	1.36806774139404	-0.226234510540962	0.0709095969796181	0.797122180461884	-1.21991741657257	-1.48249363899231	2.02056431770325	0.628171980381012	0.184168741106987	1.10345482826233
s17	r4	6	appbos	39	1.5	-0.0809641554951668	-0.868842601776123	1.58775103092194	-0.160424783825874	-0.214639082551003	-0.039439395070076	1.50591170787811	1.56339597702026	0.658184945583344	0.0182546861469746	-0.346840053796768	-0.11370699852705	0.264135479927063	0.771196126937866	-0.981418251991272
s17	r4	6	appbos	44	1.5	-1.61970555782318	0.380363941192627	0.375368148088455	-1.47542405128479	-1.84965133666992	1.95923721790314	1.10614860057831	-0.111886292695999	-1.39114785194397	-1.30353510379791	-1.72914338111877	0.431155741214752	2.48944234848022	0.0258996747434139	-0.237367451190948
s17	r4	5	appbos	46	0.5	-0.394829392433167	-0.118465818464756	1.48260760307312	-2.08410716056824	-2.04278492927551	1.1294013261795	-0.480947136878967	-1.91693258285522	-0.654560506343842	-1.25238811969757	-1.26133549213409	0.290111660957336	1.04580199718475	0.0244485959410667	1.56152200698853
s17	r4	3	appper	37	-1.5	0.650966644287109	-0.382893651723862	-1.74779629707336	0.588166475296021	0.801840305328369	0.198739871382713	0.412179619073868	-0.182689279317856	0.520585060119629	0.600757002830505	-0.128566429018974	0.174008727073669	-0.402229845523834	-0.134550288319588	-0.457179993391037
s17	r4	5	appper	42	0.5	-0.299355000257492	0.390187442302704	-0.0247717965394258	0.299616575241089	-0.000874975870829076	-0.796953499317169	-0.427715510129929	-0.334145247936249	1.84417271614075	-1.29376173019409	0.669012844562531	0.358822792768478	-0.500710844993591	0.682851910591125	-1.98052203655243
s17	r4	3	appper	48	-1.5	0.351589947938919	0.530458629131317	0.492587953805923	1.56935012340546	1.29224932193756	-1.1421891450882	-0.925119042396545	0.266906499862671	0.450369238853455	0.0890669673681259	-0.013957935385406	0.540553212165833	-2.06164026260376	-0.304498434066772	1.21922600269318
s17	r4	3	sinman	40	-1.5	-1.0260421037674	0.623428702354431	0.810775697231293	-0.0123795615509152	0.205415323376656	-1.24635922908783	0.820907294750214	1.42486679553986	-1.22814905643463	1.97879409790039	0.267830401659012	-0.52359014749527	-0.419107794761658	0.180690050125122	0.318157523870468
s17	r4	5	sinman	43	0.5	0.423910409212112	0.0761165171861649	-0.476614743471146	-0.809341728687286	0.196171879768372	0.548907697200775	-0.392847687005997	-0.601519107818604	-0.599862635135651	-0.619730174541473	0.56866991519928	-0.400332033634186	0.649116337299347	-0.613968074321747	0.0652060359716415
s17	r4	4	sinman	45	-0.5	0.267109602689743	-0.434425503015518	-0.689821302890778	-0.217475920915604	0.436851978302002	0.149095550179482	0.125427350401878	-0.10475355386734	-0.306283473968506	0.508350253105164	0.520131528377533	-0.827495813369751	0.26013320684433	-0.146901622414589	-0.177544802427292
s18	r1	6	anaman	3	1.375	-0.412334144115448	1.02329182624817	0.578946828842163	-0.8421231508255	-1.21368265151978	0.341276079416275	0.202822491526604	-0.931957900524139	-1.35951209068298	-0.515544235706329	-0.939490079879761	-0.694953083992004	0.713968455791473	-0.234269842505455	-1.51937973499298
s18	r1	2	anaman	6	-2.625	0.2071143835783	1.27225530147552	1.03890478610992	0.736178636550903	1.9593311548233	-1.13186144828796	-0.36846724152565	1.18811857700348	-0.191000953316689	-0.229969412088394	0.633275389671326	1.64316844940186	-1.87712025642395	0.953499495983124	0.183920606970787
s18	r1	5	anaman	11	0.375	0.518311679363251	-1.48255467414856	-1.10676348209381	-0.935001909732819	-0.484015911817551	1.52965927124023	0.205242723226547	0.805859446525574	0.554172456264496	-1.58963465690613	-0.761719584465027	1.62473464012146	0.26696503162384	0.464539855718613	1.41524350643158
s18	r1	3	appbos	2	-1.625	1.33553636074066	-1.11396074295044	-0.225797712802887	0.980437278747559	-0.0954874083399773	-0.726980686187744	-1.13806974887848	-2.02430534362793	1.34425795078278	1.67367053031921	-0.150691375136375	-1.24895346164703	0.706449151039124	-1.57593882083893	-1.68016111850739
s18	r1	2	appbos	8	-2.625	-2.49898076057434	0.279345154762268	-0.458707362413406	1.30828702449799	-1.20685160160065	-1.01748943328857	1.5755250453949	1.03761827945709	-0.349076509475708	-0.555447161197662	0.743619620800018	-0.320254743099213	0.925708055496216	1.54707384109497	2.07594132423401
s18	r1	3	appbos	10	-1.625	-0.26545375585556	-1.11765682697296	0.167534157633781	-0.953065633773804	1.52563846111298	0.199152156710625	-0.950714468955994	0.585732579231262	1.52900898456573	0.161191374063492	0.824299037456512	-0.121800065040588	-1.84329080581665	-1.41852807998657	-0.401479125022888
s18	r1	5	appper	1	0.375	1.0513916015625	-0.411106586456299	-0.354726374149323	0.414637535810471	0.487875133752823	-0.0412977449595928	0.958208441734314	0.186980560421944	-0.0984042882919312	1.39179122447968	-0.431615442037582	-1.37002348899841	-0.157650053501129	-0.496452182531357	-0.760080456733704
s18	r1	5	appper	5	0.375	-0.650997757911682	0.58514392375946	0.175564125180244	-0.761726021766663	-0.0265669226646423	1.62881577014923	0.196373984217644	0.345681488513947	0.346372038125992	1.17785131931305	0.422668784856796	-0.0315839573740959	0.159224912524223	-1.68580543994904	1.29581797122955
s18	r1	6	appper	12	1.375	2.12544894218445	-0.941965281963348	-1.52549624443054	0.365216284990311	-0.731271207332611	0.33269789814949	-1.15634989738464	0.258038759231567	0.813166975975037	-0.892963588237762	-0.962770402431488	0.807636737823486	0.961270272731781	0.545181930065155	-0.621645033359528
s18	r1	3	sinman	4	-1.625	-1.2397608757019	1.4309709072113	1.99977648258209	-0.740075051784515	-1.92947912216187	0.263823509216309	1.40408933162689	-1.75316655635834	-2.49142122268677	-0.243602991104126	-0.514328896999359	-0.605605781078339	2.44037127494812	1.4510897397995	-1.06201469898224
s18	r1	5	sinman	7	0.375	-1.10667157173157	2.69900369644165	0.925531446933746	-0.33061820268631	1.00258576869965	-0.852346241474152	-0.208843126893044	-0.0244649574160576	-1.72720003128052	-1.77080118656158	2.25469350814819	0.809507250785828	-1.36465311050415	0.513537704944611	1.26119673252106
s18	r1	5	sinman	9	0.375	0.433551847934723	-1.0289478302002	-0.728619337081909	-0.185546383261681	0.4385906457901	-0.486008822917938	-0.419017106294632	0.0372501611709595	0.724741637706757	1.653240442276	1.08400118350983	-1.55683207511902	-0.545494019985199	-0.0887407958507538	0.990989148616791
s18	r2	5	anaman	15	0.375	0.668059647083282	-0.333582282066345	0.204711511731148	1.59621489048004	0.204096391797066	-2.67735123634338	-1.12595677375793	0.392366588115692	0.487076640129089	0.0569862946867943	-0.86723917722702	0.514901220798492	-0.817383050918579	1.58755350112915	-0.599353671073914
s18	r2	3	anaman	18	-1.625	1.34447002410889	-0.321998685598373	-0.632958471775055	-0.146564543247223	0.71331000328064	1.6999443769455	0.640620470046997	-0.805936872959137	0.304358541965485	0.62092798948288	-1.9290109872818	0.475504130125046	-0.625412464141846	-0.903719425201416	-0.363091170787811
s18	r2	6	anaman	22	1.375	0.14471635222435	-0.740003705024719	-1.34086155891418	-0.0370189771056175	0.0442273169755936	1.50579833984375	-1.59668517112732	-0.489835947751999	-1.68461799621582	0.442489206790924	-0.821227550506592	-0.196440830826759	1.35550963878632	1.36454236507416	0.00387042132206261
s18	r2	3	appbos	14	-1.625	-1.08232462406158	0.00980407372117043	1.72551393508911	1.07472014427185	-0.504565954208374	-0.416769504547119	1.84058654308319	-0.0498223453760147	1.04766917228699	-0.167175188660622	0.350410997867584	-0.177030816674232	-0.173965498805046	-1.10258328914642	-0.802515864372253
s18	r2	2	appbos	19	-2.625	-1.3490617275238	-0.179578110575676	-0.021601801738143	-1.02584552764893	0.272189944982529	0.421359360218048	0.678835868835449	-0.0753587335348129	0.149124249815941	-1.49536311626434	0.0818575844168663	-0.108828686177731	-0.713776886463165	-1.38364207744598	0.60098671913147
s18	r2	5	appbos	24	0.375	0.778793692588806	-1.66233742237091	-1.21641147136688	-2.00336289405823	-0.348019599914551	0.348452568054199	-1.00072753429413	1.33699476718903	1.89971780776978	0.413612961769104	1.40298843383789	-0.442274689674377	0.62635749578476	0.157984629273415	1.2764208316803
s18	r2	5	appper	16	0.375	-0.368655532598495	0.943073689937592	0.503990769386292	0.859176158905029	-1.23866593837738	-1.08656454086304	0.649018466472626	0.312240928411484	-0.304751813411713	-1.04972183704376	-0.914811730384827	1.11997389793396	0.781458377838135	1.56270921230316	-1.8923271894455
s18	r2	5	appper	20	0.375	-0.952334105968475	2.57899904251099	-0.233067765831947	1.00685918331146	-0.094291090965271	-0.852018237113953	-1.31043004989624	0.0192016586661339	-1.53904378414154	-0.053508710116148	1.3274188041687	0.430280387401581	-0.444762378931046	-0.909447431564331	0.26914319396019
s18	r2	6	appper	23	1.375	-0.250912040472031	0.0411498732864857	-0.27886489033699	-1.63063395023346	1.1561359167099	1.36515200138092	1.70898759365082	0.93336546421051	0.212177842855453	-0.155775919556618	1.10587322711945	0.0987564995884895	-0.120989002287388	-1.8913688659668	-0.0760100930929184
s18	r2	5	sinman	13	0.375	0.741121768951416	-0.740297675132751	0.356553852558136	-0.172615304589272	0.209571272134781	-0.132898733019829	-0.795764446258545	0.112314835190773	0.736446022987366	-0.0627157837152481	-0.727346956729889	0.148126363754272	-0.0662124902009964	-0.0491322055459023	0.483937472105026
s18	r2	5	sinman	17	0.375	0.325342267751694	0.555209934711456	0.685440540313721	0.55673348903656	0.504343211650848	-0.654478251934052	-0.0131023274734616	-0.724053561687469	-0.822010576725006	0.387156635522842	-0.112729489803314	-0.172043189406395	-0.527116715908051	0.0593205727636814	-0.199519902467728
s18	r2	5	sinman	21	0.375	0.480228394269943	-1.97046434879303	0.352182954549789	0.648059666156769	0.537012815475464	1.3192492723465	0.87502908706665	-0.0463061593472958	0.555513024330139	0.513568580150604	-2.12743067741394	0.138623788952827	0.372850507497787	0.946143627166748	-0.345292925834656
s18	r3	6	fra	25	1.375	1.57767498493195	-0.094015508890152	0.599384427070618	1.07023811340332	-0.775142788887024	-0.506132125854492	-0.426216155290604	-0.608691334724426	0.560075104236603	0.279809057712555	-0.494022458791733	0.630300223827362	-1.09306752681732	-0.0212960876524448	-0.206598997116089
s18	r3	6	fra	29	1.375	-0.461587220430374	0.15789158642292	0.409501731395721	0.259851187467575	0.0669616684317589	0.0965257063508034	-0.635453820228577	0.0163718145340681	0.00226747407577932	0.470190227031708	0.322385996580124	-0.884137511253357	0.172748699784279	0.124755702912807	0.220884665846825
s18	r3	6	fra	36	1.375	0.302069693803787	-0.919765293598175	-0.434858769178391	1.08005678653717	0.0884402468800545	-0.212296158075333	0.984379351139069	-0.0105776311829686	-0.387692511081696	0.220034211874008	-0.614161849021912	-0.759852647781372	0.29558739066124	1.44037997722626	-0.0541521050035954
s18	r3	3	kok	28	-1.625	-1.78627133369446	0.678836047649384	-0.428440868854523	0.65554666519165	-2.3137583732605	-1.68427503108978	-0.770256459712982	-0.906000554561615	0.0205470714718103	-0.590710878372192	-0.257383942604065	0.413605600595474	0.804196417331696	1.35755300521851	-0.379716604948044
s18	r3	3	kok	30	-1.625	1.08261823654175	0.326025158166885	-0.271332830190659	-2.34406232833862	1.44191372394562	-0.849561333656311	-1.72428607940674	0.472894728183746	0.732346713542938	2.48527073860168	2.06817531585693	-1.3507936000824	-0.491230934858322	-0.659584283828735	1.69681787490845
s18	r3	4	kok	35	-0.625	-0.21891838312149	0.119600743055344	-1.91345000267029	-1.34954071044922	0.576364398002625	2.35688662528992	0.890920042991638	0.561554849147797	-1.26476502418518	-1.60023999214172	1.12466609477997	-0.0467869490385056	0.539203882217407	-1.09151446819305	0.911484897136688
s18	r3	5	lim	27	0.375	-0.850411176681519	0.462250053882599	-2.00353240966797	-0.524465441703796	-1.75436472892761	1.21901440620422	2.10182857513428	-2.3664186000824	0.03044169023633	0.651686310768127	0.584484994411469	-0.81921774148941	1.45031750202179	-0.873577654361725	-0.694367349147797
s18	r3	4	lim	32	-0.625	0.426186233758926	0.884249806404114	1.58011710643768	-0.888806998729706	0.475413620471954	-1.0098090171814	-1.94471752643585	1.20225787162781	-0.0613561794161797	-1.27602303028107	1.13190948963165	0.0258895959705114	-0.930626690387726	-0.745800912380219	1.38733744621277
s18	r3	5	lim	34	0.375	-1.44665920734406	0.078956812620163	0.991357386112213	-0.460340201854706	1.98240876197815	0.397274404764175	0.210559442639351	1.34976553916931	-1.31419193744659	-1.22178542613983	-0.311923056840897	0.394269585609436	0.229801461100578	0.388164669275284	-1.17774569988251
s18	r3	5	ska	26	0.375	1.24810242652893	-0.360616147518158	-0.00770888011902571	2.57335591316223	-0.19016632437706	0.0234022364020348	0.495479881763458	-0.472367703914642	-0.556666374206543	-0.579532146453857	-1.81778490543365	1.88908541202545	-0.99233216047287	0.743649840354919	-2.75010347366333
s18	r3	5	ska	31	0.375	0.216874599456787	1.00920331478119	1.99315869808197	0.623561501502991	-0.133790224790573	-0.327340543270111	0.76150369644165	0.331361174583435	0.557011723518372	-0.428564935922623	-1.84338891506195	1.71554863452911	-0.266606509685516	-0.510394513607025	-0.0602959245443344
s18	r3	5	ska	33	0.375	-0.818869292736053	-0.92238974571228	1.70512557029724	0.318940281867981	0.31643745303154	-1.35132706165314	-1.05090129375458	1.55127835273743	1.46335875988007	0.254245966672897	-0.272992014884949	0.537138223648071	-1.4288432598114	0.754344463348389	0.282557666301727
s18	r4	6	fra	38	1.375	0.23522774875164	-1.35342741012573	-0.800424873828888	-0.0596507079899311	-0.894539058208466	0.545581042766571	0.255216240882874	-2.34029364585876	0.691537737846375	1.99647974967957	-0.372031152248383	-1.82781565189362	1.38972866535187	0.518024206161499	-0.280706882476807
s18	r4	6	fra	44	1.375	-1.19781506061554	0.221250995993614	-0.616885006427765	-0.0338175632059574	-0.457123517990112	0.610558092594147	-0.135460987687111	1.23602855205536	0.25261202454567	-0.743903517723083	0.973771452903748	0.836231112480164	1.35143184661865	-1.0933563709259	1.62652242183685
s18	r4	5	fra	47	0.375	1.79484939575195	-0.0960796177387238	-1.13926327228546	0.0939650610089302	-1.0060441493988	-0.327055722475052	1.07830321788788	0.329254031181335	0.489000350236893	-0.186670452356339	-0.243464440107346	0.106664046645164	-0.844279050827026	-0.253554701805115	-0.0545125976204872
s18	r4	4	kok	39	-0.625	1.04266464710236	-0.899824202060699	-0.998984098434448	-0.403202831745148	1.16906476020813	0.0188004523515701	-0.915574550628662	0.757858633995056	-0.310939282178879	-0.199558645486832	0.265198409557343	-0.782203078269958	-1.74644351005554	0.603549659252167	-0.0933244526386261
s18	r4	3	kok	42	-1.625	0.44336074590683	0.152471408247948	0.652739286422729	-0.359986871480942	1.93438184261322	0.11295523494482	0.53713458776474	-2.30377697944641	-0.762045085430145	2.05162954330444	0.128910467028618	-1.25815451145172	-0.251627206802368	-0.948216736316681	-0.327787786722183
s18	r4	6	kok	46	1.375	-0.555944323539734	-0.604847133159637	-1.62775754928589	-1.19367599487305	-1.70221388339996	0.58476310968399	-0.304857075214386	0.59059751033783	1.29696822166443	-0.910079956054688	0.371971219778061	-1.66054248809814	1.82236456871033	0.394424170255661	0.599219441413879
s18	r4	3	lim	40	-1.625	-0.233711436390877	1.56007719039917	0.726680815219879	1.68844246864319	-0.354781746864319	-0.811395287513733	-0.563014924526215	-0.182737037539482	-0.31796807050705	0.347975641489029	1.21102464199066	1.0027631521225	0.594383955001831	0.529663741588593	-0.152472570538521
s18	r4	5	lim	43	0.375	-0.146307826042175	1.04231488704681	1.11603426933289	0.377195030450821	-0.19116735458374	-0.668343722820282	-1.09882569313049	-1.00907027721405	-0.871376574039459	0.401491850614548	0.540495574474335	1.4139301776886	-0.854055345058441	-0.824612081050873	1.11807632446289
s18	r4	6	lim	45	1.375	-1.47312712669373	0.129751905798912	-0.505865871906281	-1.01272475719452	-0.162737250328064	0.401767432689667	0.912961006164551	0.92312216758728	-0.424925982952118	-0.260303616523743	0.587245464324951	-1.3989394903183	1.11459708213806	0.316843330860138	0.585854232311249
s18	r4	6	ska	37	1.375	-0.0858858823776245	-0.872992098331451	0.0189716443419456	0.134666338562965	0.963105201721191	1.18105340003967	0.963402330875397	-0.0651172995567322	-1.76540660858154	-0.00235245376825333	-0.99646532535553	-0.523700952529907	0.602945923805237	1.80272269248962	-0.560823202133179
s18	r4	5	ska	41	0.375	0.250291854143143	-0.243655622005463	-0.487783402204514	-0.871736526489258	0.396071642637253	0.387850731611252	0.0152317071333528	-0.907304346561432	-0.118846908211708	0.674153566360474	-0.337127894163132	-0.685797333717346	-0.180453911423683	-0.201550737023354	-0.0235466305166483
s18	r4	5	ska	48	0.375	0.678987562656403	0.170939490199089	0.852442145347595	0.843869090080261	-0.656744539737701	-1.06821274757385	-0.488567501306534	1.22345435619354	1.92324984073639	-1.54350435733795	-0.720187366008759	2.26792764663696	-1.3200478553772	-1.1641651391983	-1.1471973657608
s19	r1	5	fra	2	0.239130434782608	-0.718709468841553	-0.135419100522995	-0.161419615149498	0.202885493636131	0.264726042747498	-1.17136287689209	-0.199268877506256	0.0786973163485527	-1.26253807544708	0.040377963334322	0.0228346921503544	0.285864472389221	-0.909142553806305	-0.0124042956158519	0.10968155413866
s19	r1	2	fra	8	-2.76086956521739	0.282650589942932	0.661097049713135	-0.0312503688037395	-0.323557764291763	-1.89238929748535	1.70037150382996	-0.256235301494598	-1.5331928730011	0.64653205871582	-0.502676427364349	-0.428712040185928	-0.317615181207657	1.49550378322601	0.819833517074585	-0.505179584026337
s19	r1	3	fra	11	-1.76086956521739	-0.984785974025726	0.846465706825256	1.33524346351624	1.17911982536316	0.748601496219635	-0.935716152191162	0.151106581091881	1.27591586112976	0.134768381714821	0.232080206274986	1.49363613128662	-0.930254459381104	-2.15262722969055	0.298521906137466	0.70399934053421
s19	r1	5	kok	3	0.239130434782608	-0.0919884070754051	-0.663096249103546	-0.933046519756317	0.0964965745806694	-1.13526368141174	-1.75222134590149	-0.405381590127945	-1.30412673950195	-0.793451428413391	-0.587814509868622	-1.41896224021912	-0.199092552065849	1.52858638763428	1.78951787948608	-0.40698179602623
s19	r1	3	kok	6	-1.76086956521739	1.738116979599	-1.15944695472717	-0.587443351745605	-0.305723816156387	2.47577238082886	2.31246590614319	1.48181200027466	1.01644730567932	2.12539863586426	2.83095598220825	1.01649713516235	1.73388683795929	0.70959335565567	-2.19391965866089	-1.81851160526276
s19	r1	2	kok	10	-2.76086956521739	1.13043737411499	-0.640450417995453	0.356132447719574	-1.64020931720734	0.791336059570312	0.497268885374069	-0.138764873147011	0.914632797241211	0.740119576454163	-0.254144787788391	1.20516848564148	0.349654227495193	-0.201137766242027	-1.19202363491058	0.795222580432892
s19	r1	6	lim	4	1.23913043478261	-0.305108100175858	-0.0825295746326447	-1.51167750358582	-2.02697491645813	1.44889533519745	0.466563403606415	1.90730881690979	0.492073893547058	-1.9771945476532	-2.51815128326416	-1.47128248214722	0.00206387578509748	-1.21947717666626	-0.596640467643738	3.30867218971252
s19	r1	4	lim	7	-0.760869565217392	-0.724504113197327	0.866944551467896	1.15734839439392	2.44296884536743	-2.39356470108032	-0.213396638631821	-2.63596105575562	-1.0011967420578	0.715452075004578	-0.644847512245178	-1.1398618221283	0.259784996509552	1.78823530673981	-0.0403383746743202	-2.4553484916687
s19	r1	3	lim	9	-1.76086956521739	0.864376723766327	1.09242737293243	1.11441111564636	-0.294406414031982	-0.302613526582718	-0.630327701568604	-0.30758136510849	0.403295993804932	-0.416607767343521	0.243547767400742	0.323397219181061	-1.06061720848083	-1.16496253013611	-1.30042862892151	0.546572506427765
s19	r1	3	ska	1	-1.76086956521739	-0.595844745635986	-0.66847437620163	-0.508037865161896	0.603739082813263	-0.242206782102585	0.183861047029495	-0.23071813583374	0.594882249832153	0.233865603804588	0.379221647977829	-0.641801714897156	-0.353144079446793	0.353702783584595	1.1758496761322	0.271500557661057
s19	r1	3	ska	5	-1.76086956521739	0.240743607282639	0.687125623226166	-1.35850834846497	1.53731656074524	-0.528909921646118	-0.703050196170807	-1.9725102186203	-1.09154295921326	-0.331626534461975	1.48541212081909	0.542079150676727	-0.158984437584877	-0.225582137703896	0.925658047199249	0.220426246523857
s19	r1	4	ska	12	-0.760869565217392	-2.56882429122925	-1.23964953422546	2.28813910484314	-1.01975417137146	-0.359427690505981	-1.26565599441528	2.04990577697754	-0.199719950556755	-0.169681593775749	-0.543734133243561	-1.21482753753662	-0.96637886762619	0.0661188513040543	2.25298857688904	-0.390968024730682
s19	r3	7	anaman	15	2.23913043478261	0.0217963550239801	0.926576137542725	0.575193285942078	1.28679585456848	0.346308887004852	0.617871940135956	-0.00513296481221914	0.964877426624298	0.0810742229223251	0.464331746101379	1.34070777893066	0.0931597799062729	-1.14263904094696	-0.664846777915955	-1.1013377904892
s19	r3	6	anaman	18	1.23913043478261	0.544453322887421	1.24401783943176	-1.51721501350403	-0.593715965747833	0.356471627950668	0.14190112054348	1.21576929092407	-1.00985383987427	-0.206053555011749	-0.839094936847687	0.615047991275787	0.810711026191711	0.320109635591507	-0.787747859954834	-0.698635101318359
s19	r3	7	anaman	22	2.23913043478261	1.08506441116333	-2.68326950073242	-1.46863079071045	-2.01066088676453	0.961775243282318	1.64635252952576	0.304915904998779	1.07624983787537	1.07340037822723	0.748130023479462	0.593098938465118	0.908701002597809	1.16370534896851	0.922159373760223	1.5146461725235
s19	r3	6	appbos	14	1.23913043478261	-0.074283204972744	-0.0746744722127914	0.604406535625458	-0.711493968963623	-0.0655043795704842	-0.0248409193009138	0.606358110904694	-1.68560636043549	-0.654248893260956	0.344581782817841	1.41640877723694	-0.721914947032928	0.314132571220398	-0.802054166793823	0.27764219045639
s19	r3	6	appbos	19	1.23913043478261	1.27748072147369	0.134830981492996	0.288296282291412	1.31453835964203	0.566489636898041	-0.104486115276814	-1.01878452301025	-0.14180101454258	0.174944445490837	-0.734770834445953	-0.679132699966431	2.53798007965088	-1.41916453838348	-0.829565107822418	-0.508915424346924
s19	r3	5	appbos	24	0.239130434782608	0.528731882572174	0.147385776042938	0.431259095668793	0.356881350278854	-0.955071985721588	-1.07208693027496	-0.609193384647369	-0.177009597420692	0.111502401530743	-0.311642318964005	-1.7343168258667	-1.58575141429901	1.72119975090027	-0.589063584804535	0.319921284914017
s19	r3	6	appper	16	1.23913043478261	-2.24152755737305	0.9036785364151	-0.174711272120476	-0.957432568073273	-0.367662906646729	-0.103126786649227	0.786153137683868	0.843397736549377	-0.567891061306	-0.47578838467598	0.404891908168793	-0.807141959667206	-0.511396527290344	0.131728693842888	-0.337828993797302
s19	r3	5	appper	20	0.239130434782608	0.528428316116333	1.26079773902893	0.47623398900032	0.0739814713597298	-0.328556001186371	0.688903093338013	-0.69725489616394	1.85810208320618	0.990670025348663	0.432095527648926	-1.30474960803986	0.581950604915619	-0.542527079582214	-0.706921100616455	-0.487789809703827
s19	r3	5	appper	23	0.239130434782608	0.494996190071106	-1.41125595569611	-0.240539863705635	1.23876512050629	0.95630556344986	-0.682855427265167	-1.63490390777588	0.374949097633362	-0.666001379489899	-0.573497176170349	-0.684215426445007	-1.10972332954407	-0.0999419763684273	1.2756974697113	0.931756138801575
s19	r3	6	sinman	13	1.23913043478261	-0.268277198076248	-0.000804562703706324	0.0233479849994183	-0.102412693202496	0.24402517080307	0.11558773368597	0.314648687839508	-0.496487379074097	-0.479844927787781	0.514532506465912	0.290720760822296	-0.06301299482584	-0.48163053393364	0.0878710076212883	0.268489807844162
s19	r3	5	sinman	17	0.239130434782608	-0.015304509550333	0.223083510994911	-0.398312747478485	0.396987318992615	-0.245654225349426	0.762377917766571	0.989137291908264	-1.07745623588562	0.0457716695964336	0.0726728662848473	1.33735704421997	0.307139217853546	0.141179084777832	-0.0520295351743698	0.286848962306976
s19	r3	5	sinman	21	0.239130434782608	0.134274557232857	0.577968180179596	0.10077390819788	0.164762943983078	-0.96595561504364	0.0386643670499325	-0.218440786004066	0.0545365735888481	0.275790423154831	-0.0531606785953045	0.418420076370239	-0.269231885671616	0.106804035604	-0.625256299972534	-0.0230342112481594
s19	r4	5	anaman	27	0.239130434782608	-0.545893609523773	-1.38733434677124	0.612377226352692	-0.740583121776581	0.630729496479034	-1.15703427791595	0.789445400238037	-0.732228755950928	1.85612332820892	0.896306037902832	-0.416721224784851	0.55493175983429	0.86430287361145	1.50228643417358	-1.59296023845673
s19	r4	5	anaman	29	0.239130434782608	-0.378542423248291	0.379360854625702	-0.260709345340729	0.0392061248421669	-0.15615776181221	0.552078485488892	0.422453939914703	-0.694957256317139	-1.33119058609009	-0.00080710620386526	0.721607506275177	0.792502522468567	-0.394342601299286	-0.315953314304352	-0.108233720064163
s19	r4	6	anaman	35	1.23913043478261	-0.427948743104935	-0.500356376171112	-0.723799288272858	-0.365297794342041	-1.08846759796143	1.28712964057922	0.17307685315609	-0.473072171211243	-1.89107155799866	1.32516312599182	1.34366202354431	-0.808202505111694	-0.00237196497619152	0.635291695594788	1.17992663383484
s19	r4	5	appbos	26	0.239130434782608	-0.00968596432358027	0.326722025871277	0.730330228805542	-0.14544877409935	1.18902337551117	-2.34604644775391	-0.233411431312561	0.746966600418091	0.799597024917603	-2.43680691719055	-1.19167959690094	-0.204723820090294	-0.0861157551407814	0.408787041902542	-0.466211050748825
s19	r4	7	appbos	32	2.23913043478261	0.856889665126801	0.575994789600372	0.345958799123764	-0.918238282203674	-0.399846971035004	0.356002628803253	-0.126971736550331	1.79038333892822	1.30022597312927	0.058935321867466	-1.36602938175201	0.397881299257278	0.241967126727104	-0.857196867465973	-0.775195956230164
s19	r4	6	appbos	34	1.23913043478261	-0.118672341108322	-0.47713977098465	-0.309646189212799	0.722947418689728	1.14354574680328	0.100741311907768	-0.0138471871614456	-0.159163683652878	-0.784819722175598	-0.285949528217316	0.397142589092255	0.579803884029388	0.228837981820107	-0.831762313842773	0.55973607301712
s19	r4	7	appper	25	2.23913043478261	1.9540764093399	0.488839238882065	-1.25769758224487	1.17366755008698	0.220502868294716	1.19636392593384	-0.771000623703003	-0.501577913761139	0.821118116378784	-0.504692912101746	0.70279186964035	0.617870450019836	-0.752022504806519	-1.1624835729599	0.556982338428497
s19	r4	7	appper	31	2.23913043478261	1.00563657283783	1.58679735660553	-0.676768839359283	-0.624043583869934	0.412323474884033	0.871771454811096	-0.930562794208527	-0.626005589962006	-1.08822059631348	1.61755347251892	-0.598019361495972	-0.145099133253098	-1.36793184280396	-0.815268397331238	0.251987278461456
s19	r4	6	appper	36	1.23913043478261	-1.80410313606262	-1.93214690685272	2.91237497329712	-0.335394948720932	-2.0109760761261	-0.560910582542419	0.25953221321106	1.99701750278473	0.595093369483948	-0.848505139350891	-1.11175966262817	-3.13333082199097	2.16791200637817	1.52867472171783	0.615737020969391
s19	r4	6	sinman	28	1.23913043478261	-1.27539837360382	-1.40837228298187	-1.09046030044556	0.736844956874847	0.745173394680023	-0.942300200462341	0.854406416416168	-1.38040006160736	1.66762852668762	0.666089713573456	-0.0289320275187492	1.61932969093323	0.701489806175232	0.498406499624252	-0.461634755134583
s19	r4	5	sinman	30	0.239130434782608	-0.283541947603226	1.04764842987061	0.314049184322357	-0.961065173149109	0.430708289146423	0.412024915218353	1.11069357395172	0.658945798873901	-1.3648761510849	0.556569337844849	1.37852275371552	0.421279728412628	-0.859595775604248	-0.349651902914047	-0.822311103343964
s19	r4	4	sinman	33	-0.760869565217392	0.744790196418762	0.48665863275528	-0.456001192331314	0.5085089802742	-0.494485080242157	-0.282883286476135	-1.01079821586609	-0.855972230434418	-0.403757572174072	-0.792472302913666	-0.132989257574081	-0.0202756635844707	-0.380771040916443	0.472283065319061	0.241328954696655
s2	r2	4	anaman	10	-0.325581395348837	-0.424026429653168	-0.202799752354622	-0.250820368528366	0.600937843322754	1.69671404361725	-1.40591108798981	0.647015929222107	0.10081747174263	-0.834760129451752	-0.0226240735501051	0.691575825214386	-0.319130301475525	-1.49276793003082	-1.06035268306732	-0.230347514152527
s2	r2	4	anaman	13	-0.325581395348837	-0.168810784816742	0.658803701400757	0.443208962678909	-1.03003716468811	0.189694344997406	0.439713180065155	-0.695504784584045	-1.54874658584595	-0.549479424953461	-0.731140077114105	-0.095479242503643	0.594605922698975	0.289726465940475	0.278529137372971	0.741319477558136
s2	r2	3	anaman	16	-1.32558139534884	0.414834529161453	-0.597121238708496	0.754623651504517	0.821304321289062	-0.961244285106659	0.159534454345703	-0.415585786104202	-0.230940490961075	1.81427085399628	0.985913336277008	-0.947278618812561	-0.375938683748245	0.376153171062469	0.690324068069458	-0.674210846424103
s2	r2	6	appbos	9	1.67441860465116	-1.19376420974731	0.88279002904892	-2.08836531639099	0.220846921205521	-0.97405332326889	0.431038379669189	0.148048847913742	2.50639343261719	-0.504674255847931	0.320866763591766	0.71537047624588	-1.05466985702515	-0.0543576329946518	0.466087460517883	1.08719480037689
s2	r2	5	appbos	14	0.674418604651163	0.668210804462433	0.951857924461365	0.857987225055695	-0.376975476741791	0.814305484294891	-1.02688360214233	0.491381466388702	-1.03952836990356	-1.40121448040009	-0.96350234746933	1.7709743976593	1.34176278114319	-0.357236832380295	-1.40078747272491	-0.746347725391388
s2	r2	5	appbos	19	0.674418604651163	1.12915599346161	-2.14699649810791	0.0387993715703487	-0.552105486392975	-1.09961259365082	2.97151398658752	-1.02840614318848	0.975596249103546	2.39769792556763	0.330414682626724	-2.43501257896423	0.425360798835754	2.00137162208557	0.3825424015522	-1.01118361949921
s2	r2	4	appper	8	-0.325581395348837	0.391806095838547	-0.168113708496094	0.252246141433716	0.388452351093292	-1.24601578712463	-0.58409970998764	-0.00245625153183937	-0.224539458751678	0.12486506998539	0.902103662490845	-0.375753074884415	0.230455055832863	0.292257785797119	1.08156275749207	-0.190423250198364
s2	r2	5	appper	15	0.674418604651163	0.00665594730526209	-0.499093592166901	0.148215427994728	-0.151069536805153	-0.00997582357376814	0.368461132049561	2.35385060310364	0.28938302397728	-0.879925966262817	-1.31094968318939	-0.0794039443135262	-0.627597749233246	0.504898488521576	1.29126405715942	1.05199301242828
s2	r2	6	appper	17	1.67441860465116	-0.0725199580192566	-0.360333055257797	0.755552172660828	-1.6226122379303	1.17882704734802	0.491083532571793	-1.04479706287384	-1.05382883548737	0.452767878770828	1.25908803939819	-0.614248812198639	-1.26666939258575	-0.873373925685883	-1.29472744464874	1.51771092414856
s2	r2	7	sinman	11	2.67441860465116	-0.965724408626556	1.09010398387909	-0.883982419967651	1.93361449241638	1.32460594177246	-2.51429796218872	0.129358932375908	0.12173567712307	-0.571874499320984	-1.49335694313049	1.35206580162048	1.51117587089539	-0.321363776922226	-0.604405999183655	-1.66107964515686
s2	r2	6	sinman	12	1.67441860465116	-0.272390753030777	1.53884625434875	-0.0825663730502129	0.800640225410461	-1.13370656967163	-0.981497883796692	-0.141192078590393	-0.703671336174011	-1.12501215934753	0.0755685344338417	0.607600808143616	-0.474639654159546	-0.336622089147568	0.541311025619507	0.479240655899048
s2	r2	5	sinman	18	0.674418604651163	1.56051385402679	-0.607635974884033	-0.218908727169037	-1.14137625694275	0.565742969512939	1.19414615631104	-1.19161641597748	0.641682684421539	1.49964463710785	1.57744967937469	-0.418581813573837	0.176869913935661	-0.953887045383453	-1.29388809204102	-1.15581881999969
s2	r3	5	fra	22	0.674418604651163	-1.40308380126953	0.213251814246178	1.21193325519562	-0.270613700151443	-0.611973166465759	0.240879118442535	1.05470538139343	0.157973438501358	0.185286834836006	-0.790879487991333	-0.496114552021027	-1.5689549446106	0.824869453907013	0.503149449825287	-0.211030080914497
s2	r3	5	fra	25	0.674418604651163	0.127522334456444	-0.23837311565876	-1.86551797389984	0.408469408750534	1.57922315597534	-0.293967813253403	-1.45129871368408	0.651903688907623	-0.771040856838226	-0.522623062133789	0.468032091856003	1.42369627952576	-1.08554935455322	-0.358213245868683	0.947889387607574
s2	r3	4	fra	28	-0.325581395348837	-1.0228179693222	-0.195024520158768	0.790618717670441	-0.213723480701447	-0.938236773014069	-0.0923765003681183	0.345692098140717	-0.557971894741058	-0.380609929561615	-0.601149201393127	-0.230780348181725	0.749813377857208	1.00262379646301	1.03538405895233	0.95689982175827
s2	r3	2	kok	20	-2.32558139534884	0.0992603152990341	0.33479443192482	-0.87369042634964	0.441524893045425	0.31965908408165	0.0065804859623313	0.230234831571579	-0.346157401800156	-0.190319389104843	1.13794374465942	1.08343863487244	-0.26163586974144	-0.394390851259232	-0.476188808679581	0.0745708793401718
s2	r3	1	kok	27	-3.32558139534884	1.68099617958069	-0.968570649623871	1.71905267238617	0.982422769069672	-1.51949787139893	1.39540004730225	1.3574777841568	-1.32606112957001	-0.389885574579239	0.727931022644043	-0.0543996244668961	-0.703870058059692	0.00914475601166487	0.776802361011505	-1.25671899318695
s2	r3	1	kok	30	-3.32558139534884	-0.857897341251373	-1.52612853050232	-0.444094270467758	-1.81565725803375	0.0386074110865593	0.108051918447018	0.0667200833559036	2.35289692878723	1.05808281898499	-1.21184051036835	-1.59770619869232	0.149683982133865	1.48683249950409	0.934929430484772	0.328526586294174
s2	r3	1	lim	23	-3.32558139534884	1.13845467567444	1.0180629491806	-0.798620283603668	1.05528318881989	1.43389427661896	-0.294943273067474	0.0787441730499268	0.44279682636261	1.2102118730545	1.33267891407013	0.686428666114807	-0.541832268238068	-0.421048432588577	-2.46480655670166	-1.02344512939453
s2	r3	3	lim	24	-1.32558139534884	0.553457140922546	0.898840606212616	0.106536127626896	0.0640938431024551	0.268786072731018	-0.697579205036163	-1.31595861911774	-1.66606152057648	-0.183739975094795	-0.893973469734192	0.552279055118561	1.1799224615097	-0.518405914306641	0.0505351424217224	0.180618822574615
s2	r3	5	lim	29	0.674418604651163	-2.04449582099915	-0.726100146770477	1.06738924980164	-1.21554243564606	-2.14890694618225	0.713795602321625	1.02814614772797	0.74500697851181	-0.63295316696167	-0.698332607746124	-1.68459725379944	-0.132479578256607	1.55559849739075	1.5344226360321	1.98724794387817
s2	r3	4	ska	21	-0.325581395348837	0.637984156608582	1.05309271812439	0.921793937683105	-1.5239349603653	0.35903587937355	-0.154483452439308	-1.28465259075165	-0.436438292264938	0.35541507601738	0.377190470695496	0.421769857406616	-0.181185007095337	-1.04535984992981	-0.827913701534271	-0.91750967502594
s2	r3	5	ska	26	0.674418604651163	-0.397780001163483	0.456542581319809	-0.428519815206528	2.14220380783081	-0.472289443016052	-0.150902837514877	0.193301245570183	-0.227625548839569	-0.610261082649231	-0.541231989860535	-0.000696247501764446	-0.72961151599884	-0.218302428722382	1.22573983669281	-0.662161827087402
s2	r3	5	ska	31	0.674418604651163	1.28117859363556	0.133468329906464	-2.01787972450256	0.336188346147537	0.904541194438934	-1.79437720775604	0.330012053251266	0.621306002140045	-0.490334123373032	0.110713198781013	-0.0756042525172234	0.758118212223053	-0.720979690551758	-0.78903466463089	0.070478267967701
s2	r4	5	fra	33	0.674418604651163	0.628181517124176	0.946424007415771	-1.3335782289505	0.477688163518906	1.66928219795227	-0.163293242454529	-1.05511331558228	-0.386185109615326	-1.12005162239075	1.88266086578369	1.50913190841675	-1.74611103534698	-1.35755360126495	-1.2254478931427	1.12720513343811
s2	r4	5	fra	38	0.674418604651163	-1.84099292755127	-2.40830087661743	1.34286046028137	-0.684007167816162	0.267659336328506	2.06991267204285	0.60641610622406	1.23339116573334	2.42072057723999	-0.289280951023102	-0.286069124937057	0.623320281505585	0.912017166614532	0.842358708381653	-0.899826407432556
s2	r4	4	fra	43	-0.325581395348837	-1.63142085075378	-1.39698123931885	1.60202622413635	0.361815124750137	-0.788846671581268	0.00172962236683816	2.37836241722107	-1.34884929656982	-1.84417986869812	-1.56630003452301	0.402986168861389	1.57057595252991	1.73556482791901	0.342121839523315	-0.232544556260109
s2	r4	1	kok	32	-3.32558139534884	-0.184210479259491	0.946582436561584	-0.53546154499054	0.314920753240585	-0.415766209363937	-0.687049627304077	-0.430951118469238	-0.412589430809021	0.256503939628601	0.512725532054901	-0.165843188762665	-0.620700180530548	-0.197801321744919	0.246150121092796	0.172271996736526
s2	r4	1	kok	39	-3.32558139534884	2.09268021583557	0.611991941928864	1.1131397485733	0.119432613253593	0.633628129959106	-0.231108084321022	-1.85903251171112	-1.02348697185516	0.61628931760788	-0.193039774894714	0.574321746826172	1.48860454559326	-1.82338738441467	-1.5296128988266	-0.0813395828008652
s2	r4	3	kok	41	-1.32558139534884	1.10819315910339	0.796111285686493	-1.58637917041779	-0.695854783058167	-1.16745340824127	0.518649518489838	-0.38672137260437	1.29296314716339	0.830239117145538	-0.0905193239450455	-1.89880859851837	-0.873511672019958	0.350679963827133	1.07511234283447	-0.424272030591965
s2	r4	5	lim	35	0.674418604651163	-0.29422402381897	-0.385930627584457	0.244233682751656	-1.45168304443359	-0.648786544799805	1.02037465572357	0.358101695775986	1.7159708738327	-0.314231783151627	0.704292416572571	-0.284484148025513	-1.90961885452271	1.53494250774384	0.405387729406357	1.86928617954254
s2	r4	4	lim	36	-0.325581395348837	0.131044790148735	0.827642261981964	-0.102076105773449	0.079792819917202	0.0412076935172081	-0.568317651748657	0.0555649921298027	-0.40550497174263	0.0621351785957813	0.0427387617528439	0.87785005569458	0.782445967197418	-0.47410836815834	-0.529707551002502	0.08624617010355
s2	r4	5	lim	42	0.674418604651163	-0.230684608221054	-0.307170122861862	0.296756953001022	-0.111941859126091	-0.931200861930847	0.180287018418312	0.735025703907013	-0.320771455764771	-0.0410243719816208	-0.719015657901764	-1.27292287349701	-0.100154422223568	1.16325318813324	0.285487234592438	-2.51628017425537
s2	r4	6	ska	34	1.67441860465116	0.0711180046200752	-1.94099235534668	-0.563356280326843	2.3315601348877	0.650106608867645	0.0786022767424583	0.782393932342529	-0.307872265577316	0.47022145986557	1.60520005226135	-0.0257964134216309	-0.0400281064212322	0.636030077934265	1.41050779819489	0.353308320045471
s2	r4	6	ska	37	1.67441860465116	-0.98076057434082	0.974693298339844	0.676420509815216	-0.6617631316185	0.873849153518677	-0.540487349033356	-1.50906670093536	-0.151146680116653	-1.08736741542816	-2.15415191650391	1.93942248821259	1.771369099617	-1.66755783557892	-1.05151557922363	1.0882853269577
s2	r4	6	ska	40	1.67441860465116	0.264356344938278	0.341765493154526	-0.269577592611313	-0.362294107675552	0.258196175098419	-0.208177223801613	0.44179892539978	-0.131840497255325	0.168587669730186	0.908431351184845	-0.613666892051697	-1.24944138526917	-0.36190989613533	-0.493106961250305	-0.225753754377365
s20	r1	3	anaman	3	-2.02083333333333	-1.00961375236511	-0.405439555644989	1.38020753860474	0.164765372872353	-0.615376234054565	1.08719527721405	0.0941443964838982	0.721769452095032	0.167580127716064	-0.836612641811371	-0.515742540359497	-0.0973475351929665	1.09318780899048	0.101278446614742	-0.513592302799225
s20	r1	2	anaman	5	-3.02083333333333	0.714549005031586	0.439279913902283	-0.920268714427948	2.10270214080811	-0.217703402042389	-0.757507264614105	0.215201929211617	-1.15612542629242	0.99631530046463	-0.430536210536957	0.744821965694427	0.413099497556686	-0.0441402159631252	0.765128016471863	-0.785367369651794
s20	r1	5	anaman	11	-0.020833333333333	-0.631907045841217	0.325669020414352	-0.601613283157349	-0.881489634513855	-0.800843834877014	-0.484156161546707	0.284807413816452	1.29157257080078	-1.71907138824463	1.4988614320755	-0.0753985568881035	-1.14741182327271	-0.521116971969604	-0.480703562498093	1.46314895153046
s20	r1	4	appbos	2	-1.02083333333333	1.1082512140274	0.157392412424088	-1.15350723266602	-1.44808900356293	1.11127233505249	-1.69248485565186	-1.83632397651672	-1.29555070400238	0.63408750295639	-0.96021443605423	0.000306156289298087	1.49979841709137	-0.893366694450378	-2.48010540008545	0.345568954944611
s20	r1	6	appbos	8	0.979166666666667	-0.14059217274189	-1.10878920555115	-0.0614195838570595	-0.424274653196335	-0.0139866229146719	1.05711841583252	1.5287002325058	-0.281160026788712	0.436099678277969	-0.242265328764915	-0.480134069919586	0.704087674617767	0.483493745326996	0.95677238702774	0.301657885313034
s20	r1	6	appbos	10	0.979166666666667	-0.491121470928192	-0.275709986686707	1.76209342479706	-1.23097407817841	0.762184023857117	0.349716871976852	0.714404404163361	0.878437459468842	-1.03255271911621	1.12304377555847	0.287997633218765	-1.52659797668457	0.0894164219498634	1.88436448574066	0.00509712332859635
s20	r1	5	appper	1	-0.020833333333333	0.143941089510918	0.819393277168274	-1.33375144004822	0.375817984342575	0.541189968585968	-0.512771546840668	-0.837058246135712	-0.637524902820587	1.36726379394531	-0.19763445854187	-0.289074569940567	-0.221140131354332	0.233331337571144	-1.06373584270477	-1.16308224201202
s20	r1	5	appper	7	-0.020833333333333	0.499980330467224	-0.331918179988861	0.375703901052475	1.35937225818634	-0.460769653320312	1.61286616325378	0.94072812795639	-0.685541212558746	-0.0321350805461407	-0.006198157556355	-1.05558431148529	0.386323928833008	1.20699524879456	-0.0965029075741768	-1.39240336418152
s20	r1	6	appper	12	0.979166666666667	-0.303206771612167	0.184539154171944	1.35318624973297	-0.507300734519958	-1.02102732658386	0.603126287460327	-0.785882115364075	1.37189280986786	-1.15952479839325	2.1465265750885	0.365835458040237	-1.17055487632751	-1.02615034580231	0.167446479201317	1.21462035179138
s20	r1	5	sinman	4	-0.020833333333333	0.727909207344055	1.10486662387848	0.277142345905304	-0.0969861447811127	0.97327071428299	0.170490011572838	0.362868994474411	0.441496461629868	-0.574181139469147	-0.794218599796295	0.946231722831726	0.96111261844635	-0.773233473300934	0.484482705593109	0.459401190280914
s20	r1	5	sinman	6	-0.020833333333333	-0.108562543988228	-0.6259605884552	-0.622740745544434	0.0344485901296139	-0.341815173625946	-0.61846250295639	-0.901362538337708	-0.227737188339233	-0.065034493803978	-0.804974675178528	1.03692758083344	0.295936673879623	-1.61120855808258	0.313605070114136	1.53177237510681
s20	r1	5	sinman	9	-0.020833333333333	-0.657704055309296	1.06968188285828	0.0992702916264534	0.935265600681305	0.0823503509163857	-0.825646579265594	-0.451947420835495	-0.551180303096771	-0.972313225269318	0.00989277008920908	0.822667896747589	-0.805649638175964	-0.627632737159729	0.537624597549438	0.827013611793518
s20	r2	5	anaman	15	-0.020833333333333	1.54471623897552	0.0644283816218376	-0.898319602012634	0.664620876312256	1.42902565002441	-0.992427885532379	-1.50336921215057	-0.243383601307869	1.85540497303009	-1.5536515712738	-0.915427565574646	1.42924201488495	-0.589926779270172	-0.584069788455963	-1.5774040222168
s20	r2	5	anaman	18	-0.020833333333333	-2.7600998878479	-1.57681596279144	0.713058352470398	-0.516606271266937	-1.50559318065643	0.379308968782425	0.225052148103714	0.38276544213295	0.918382048606873	0.226704388856888	-0.887136936187744	-1.62778317928314	3.70708847045898	0.11681342124939	-0.90589565038681
s20	r2	5	anaman	22	-0.020833333333333	1.12660646438599	-0.197252437472343	-0.988798499107361	-0.170378103852272	0.937731266021729	-0.211435630917549	1.39106559753418	1.67931342124939	-0.217255845665932	1.02726376056671	0.894508004188538	1.24144911766052	-0.447882890701294	-0.559020161628723	1.05858194828033
s20	r2	6	appbos	14	0.979166666666667	0.369198232889175	-1.05396461486816	-0.308904975652695	-0.0638848766684532	-0.970994174480438	1.20499110221863	1.52046287059784	-0.799892008304596	0.410474628210068	-0.988424777984619	-0.61174464225769	0.267590373754501	1.13432657718658	-0.421992629766464	-2.1885187625885
s20	r2	5	appbos	19	-0.020833333333333	-0.521390676498413	0.108669653534889	1.00208413600922	0.407079219818115	-0.946521103382111	0.0423072949051857	0.336834073066711	-1.83412766456604	-1.18424332141876	0.228770479559898	-1.00031638145447	-0.750799953937531	0.716990053653717	-0.507296681404114	0.0116511285305023
s20	r2	5	appbos	24	-0.020833333333333	0.444206148386002	1.59551978111267	1.34610390663147	0.253484904766083	1.02200174331665	-0.410092830657959	-0.785309851169586	-0.329504400491714	0.680151760578156	0.416140168905258	0.196603924036026	0.51071435213089	-1.36517071723938	-0.100229755043983	-1.23369801044464
s20	r2	5	appper	16	-0.020833333333333	-0.160226494073868	-1.9726414680481	-1.03882479667664	-2.43530225753784	0.382283598184586	0.132072046399117	-0.213641881942749	1.70855855941772	0.0104833589866757	0.150703996419907	-1.09962177276611	-0.1429093927145	-0.317241251468658	0.737919449806213	1.42424857616425
s20	r2	6	appper	20	0.979166666666667	-0.0460224375128746	0.917527675628662	0.580917835235596	0.0838203877210617	-0.858782052993774	-0.150918796658516	0.987002551555634	-1.16279411315918	-1.16534125804901	0.762572407722473	0.291329860687256	-0.445203274488449	-0.191290870308876	-0.171747103333473	1.34682881832123
s20	r2	5	appper	23	-0.020833333333333	0.849654972553253	1.14726114273071	-1.88823652267456	1.79769992828369	1.08032321929932	-0.961907088756561	-0.861052095890045	1.34756827354431	1.95299446582794	-0.986735284328461	1.36126863956451	1.62627792358398	-0.525771617889404	0.491949260234833	-0.278121531009674
s20	r2	3	sinman	13	-2.02083333333333	-0.326673239469528	0.242439240217209	-0.786358118057251	0.0294480733573437	-0.854827702045441	0.985283732414246	0.103638999164104	-0.299721479415894	-1.00355732440948	-0.419164270162582	-0.235660389065742	-0.200808793306351	0.410489201545715	0.504786550998688	0.48997637629509
s20	r2	6	sinman	17	0.979166666666667	0.303485631942749	1.48646104335785	0.300046563148499	0.52912425994873	-0.757208824157715	-0.578595757484436	-1.53856289386749	-1.09496486186981	0.0637762099504471	-0.0816999971866608	1.38023543357849	-0.912314116954803	-1.51596963405609	-1.21309518814087	1.06923985481262
s20	r2	6	sinman	21	0.979166666666667	-1.13873827457428	-0.0461726598441601	0.824507236480713	0.0714835450053215	0.701467335224152	0.110325872898102	0.964378476142883	-0.216492041945457	-0.501706063747406	1.2268248796463	0.70083075761795	-1.35964238643646	0.770393252372742	1.38357365131378	0.207343399524689
s20	r3	5	fra	26	-0.020833333333333	-0.330093055963516	-2.49704742431641	1.44222939014435	-2.46839570999146	0.311497747898102	1.7601512670517	0.354881465435028	1.1779625415802	-1.75808548927307	0.543416857719421	-2.02120494842529	-0.904435753822327	0.257027208805084	-0.0883369743824005	-0.407633811235428
s20	r3	5	fra	32	-0.020833333333333	-0.132396087050438	0.425126016139984	0.44957247376442	0.819984018802643	-1.06117212772369	-0.485317915678024	-0.986532688140869	0.275659590959549	0.421115547418594	-1.81734621524811	0.213344380259514	0.35587939620018	1.04093289375305	-0.176141411066055	-1.69742274284363
s20	r3	5	fra	35	-0.020833333333333	1.45446538925171	-0.0227130632847548	-1.17389523983002	-0.663069486618042	0.691134452819824	0.221106484532356	-1.42425501346588	0.275614976882935	0.983518242835999	1.74393010139465	0.134813860058784	1.16056680679321	-1.10104286670685	-1.0805995464325	1.0933610200882
s20	r3	4	kok	27	-1.02083333333333	-0.861481010913849	-2.01724743843079	-0.479425251483917	1.16850209236145	2.43068766593933	-0.0676822513341904	2.61639213562012	0.200797572731972	-0.149582013487816	0.0439776964485645	-1.90565586090088	0.617131531238556	0.755071461200714	1.1686931848526	-1.22526121139526
s20	r3	5	kok	30	-0.020833333333333	-0.386135280132294	1.55451107025146	0.915693044662476	-0.286214530467987	-1.21832990646362	-2.00792503356934	-0.864562511444092	-0.618109703063965	-0.0199252385646105	-1.07662308216095	1.55967402458191	-0.23672179877758	-0.409937173128128	-0.0680091381072998	0.244508594274521
s20	r3	4	kok	34	-1.02083333333333	1.54055976867676	0.837844789028168	1.59662115573883	0.225295186042786	0.0186710078269243	-0.265890270471573	-0.385682106018066	-1.1363046169281	1.54484677314758	1.30185329914093	1.46198403835297	0.849869012832642	-1.00056159496307	-1.1637065410614	-0.602510690689087
s20	r3	4	lim	28	-1.02083333333333	-0.79289311170578	-0.845547556877136	-2.54994416236877	-0.00175271311309189	-0.28156778216362	2.37110137939453	1.81818830966949	-0.0148658398538828	0.703638136386871	-2.44717025756836	-2.30427598953247	0.269122272729874	1.64878344535828	-1.29858827590942	-0.189700558781624
s20	r3	5	lim	31	-0.020833333333333	0.514866828918457	0.886696696281433	-0.581819951534271	1.63264715671539	0.00450405851006508	-1.85170209407806	-0.514526307582855	1.07631683349609	-0.446791887283325	-0.10374041646719	1.71180033683777	0.68399977684021	-0.800388991832733	1.73014974594116	0.608411312103271
s20	r3	5	lim	33	-0.020833333333333	0.211598485708237	0.0535717867314816	0.815461218357086	-0.858188807964325	-1.07210087776184	-0.129781827330589	-0.480515480041504	-0.236176177859306	-0.254399865865707	1.09067130088806	0.354119926691055	-1.29404485225677	0.0195512659847736	0.285310357809067	0.257484823465347
s20	r3	6	ska	25	0.979166666666667	-0.0230336152017117	-0.551702439785004	-0.521715879440308	0.113222502171993	-0.0819583311676979	0.494890511035919	0.488036632537842	-0.138244956731796	-0.276480615139008	-0.382202863693237	-1.19495010375977	-0.205184191465378	0.391332060098648	0.698981285095215	-0.360032618045807
s20	r3	6	ska	29	0.979166666666667	0.122953236103058	-0.161364763975143	0.11424496024847	0.684835493564606	-0.0634962841868401	-0.717217087745667	0.602614045143127	-0.123759090900421	-0.13332787156105	0.0706285089254379	0.202491670846939	-0.603518068790436	-0.0439771600067616	1.28760945796967	-0.0781777426600456
s20	r3	6	ska	36	0.979166666666667	-0.352482110261917	-0.492361932992935	0.596856355667114	-0.794807910919189	0.97574520111084	1.93540215492249	-1.03809678554535	1.24647796154022	-0.309252321720123	1.13026928901672	-1.13483858108521	0.83802056312561	0.780542433261871	-2.56612992286682	0.387587398290634
s20	r4	5	fra	38	-0.020833333333333	-2.58944201469421	0.994129478931427	0.329457551240921	-0.580768048763275	-1.1736763715744	-0.218609362840652	-0.553510248661041	0.0132125867530704	-2.01440453529358	-0.564449310302734	0.898549556732178	-2.151522397995	-0.790893256664276	0.497462660074234	2.24558854103088
s20	r4	6	fra	42	0.979166666666667	0.653306365013123	0.827083945274353	-0.137141421437263	-0.245924636721611	0.153865322470665	0.134630650281906	-1.255335688591	-2.01632690429688	0.0473977401852608	0.181679084897041	0.00596925942227244	0.129338294267654	0.00683035189285874	-1.19555342197418	-0.827134668827057
s20	r4	6	fra	48	0.979166666666667	-0.424384921789169	-1.00158560276031	0.149369984865189	-1.15290009975433	-1.25130879878998	0.415851384401321	1.3341611623764	0.236952215433121	0.744233131408691	-0.0102233625948429	-0.86317777633667	0.823725998401642	0.689417481422424	0.9355109333992	-1.11349093914032
s20	r4	4	kok	40	-1.02083333333333	2.84183430671692	0.513785004615784	-1.29335236549377	0.311776459217072	2.81095838546753	-0.640500664710999	0.386428683996201	0.0459589548408985	2.45456004142761	-1.06218421459198	1.41990828514099	2.316978931427	-0.744916558265686	0.521246731281281	-0.451947212219238
s20	r4	4	kok	41	-1.02083333333333	-0.67824512720108	-0.732233583927155	0.137604564428329	-0.621407210826874	-0.495995819568634	-0.623714089393616	0.48549872636795	0.439758032560349	-0.790502429008484	0.376065522432327	-0.588074684143066	-0.89877325296402	0.283103495836258	-1.25061285495758	0.120947130024433
s20	r4	4	kok	47	-1.02083333333333	-0.160888195037842	-0.760038137435913	0.598639130592346	0.340639442205429	-0.679197728633881	0.0262524336576462	-0.0366581007838249	1.60319983959198	-0.779910147190094	0.778246581554413	-0.0586149282753468	-0.691268742084503	-1.07328152656555	2.01268887519836	0.687834680080414
s20	r4	6	lim	37	0.979166666666667	-0.152462333440781	0.600292205810547	0.556085407733917	0.839630603790283	0.872834980487823	-1.2400107383728	0.582283079624176	-0.642340540885925	-0.417750328779221	0.676610171794891	0.553063035011292	-0.0511972196400166	-0.222005665302277	-1.24675726890564	0.253315985202789
s20	r4	5	lim	43	-0.020833333333333	1.56254267692566	1.833052277565	0.149050325155258	2.27979898452759	1.29920315742493	0.622998178005219	-1.12708044052124	-2.1810154914856	1.21116065979004	0.93361496925354	0.618586659431458	-0.140532538294792	0.3845434486866	-0.060619056224823	-1.22355937957764
s20	r4	5	lim	46	-0.020833333333333	-1.30500829219818	-1.77353584766388	1.06560492515564	-0.519537568092346	-1.00760388374329	-0.314234852790833	-1.2748190164566	1.30097961425781	-1.24788773059845	-0.511974096298218	0.407628118991852	-1.13381934165955	-1.28289437294006	0.498259216547012	1.29023540019989
s20	r4	6	ska	39	0.979166666666667	0.814459443092346	-0.325307726860046	-1.69083690643311	-1.60428130626678	0.63979172706604	1.50807797908783	0.268778145313263	1.36705958843231	0.965273320674896	-2.27104640007019	-0.890237390995026	1.95839285850525	0.893303036689758	0.345086395740509	-1.14577543735504
s20	r4	6	ska	44	0.979166666666667	-0.895431578159332	0.638345301151276	-0.869403481483459	0.363280981779099	-1.6751606464386	1.34748959541321	1.10775649547577	-1.18330514431	-0.626731157302856	0.0751007199287415	-1.50819933414459	0.135745257139206	1.63015043735504	0.0802155211567879	-0.273826003074646
s20	r4	5	ska	45	-0.020833333333333	-0.168849542737007	-0.0522177256643772	0.969465911388397	-0.0162121243774891	0.195023596286774	-1.81376087665558	-0.0582241266965866	0.0228232741355896	0.283190965652466	0.785921633243561	1.06357312202454	-0.755222022533417	-0.706299066543579	-0.63340550661087	0.689130663871765
s21	r1	4	anaman	3	0.5	0.499309897422791	0.579256057739258	-1.01265704631805	0.0547169633209705	0.694208204746246	-0.0545721910893917	-0.115872114896774	-0.130863934755325	-0.279050499200821	-1.19427061080933	-0.610775291919708	-0.679081916809082	-0.771759688854218	0.278725385665894	0.240738242864609
s21	r1	3	anaman	6	-0.5	-0.214427351951599	0.128274142742157	0.242447093129158	-0.394591152667999	-0.967707097530365	0.671281158924103	-1.12367177009583	-0.0861164182424545	1.72573530673981	0.282649487257004	0.0926656350493431	0.85279905796051	0.203323557972908	0.0168701224029064	-0.255411028862
s21	r1	2	anaman	10	-1.5	-0.643485844135284	1.56065189838409	0.322744250297546	-0.709118723869324	0.149766579270363	-0.332176506519318	1.05727803707123	1.15292716026306	-1.85682880878448	1.54439473152161	0.723456263542175	0.334777683019638	0.0362493731081486	-0.12055679410696	-0.221013128757477
s21	r1	6	appbos	2	2.5	0.893962740898132	-1.57211267948151	-1.45147788524628	-0.500008344650269	1.46258687973022	1.54744052886963	0.343755453824997	0.438653230667114	0.341881513595581	-0.57323956489563	-1.5076470375061	1.01337468624115	1.32466435432434	-0.113722771406174	-0.798277139663696
s21	r1	2	appbos	7	-1.5	1.01808822154999	-1.17678904533386	1.45908451080322	0.667976260185242	-0.693106949329376	-0.56276935338974	-0.726219236850739	0.103891909122467	0.163569062948227	0.813251137733459	0.699045658111572	-0.75560075044632	-1.24647986888885	-1.40263950824738	0.748804807662964
s21	r1	2	appbos	12	-1.5	-0.909571349620819	-0.033394567668438	0.178794324398041	0.962282538414001	-0.378011882305145	-0.521803915500641	-0.278431683778763	-0.92477160692215	-1.43620133399963	-0.981440722942352	-0.644263505935669	-0.451118767261505	0.140706926584244	1.39925408363342	1.72797548770905
s21	r1	3	appper	4	-0.5	-0.565304458141327	-1.04870188236237	0.339167207479477	0.142469123005867	-0.220136269927025	-0.239173650741577	0.890552520751953	-0.634711623191833	1.10359239578247	0.325822502374649	1.05804193019867	0.119585916399956	0.702933728694916	0.432932436466217	-0.900770246982574
s21	r1	2	appper	8	-1.5	0.429303705692291	1.36418306827545	-0.021770253777504	1.26357471942902	-0.707945346832275	-1.96166265010834	-1.45129835605621	-0.440204858779907	1.63806486129761	0.10070077329874	0.289965629577637	0.24477855861187	0.0282358583062887	-0.0912135019898415	-0.94282078742981
s21	r1	2	appper	11	-1.5	-0.622524738311768	1.34972178936005	-0.185947135090828	0.70283842086792	0.117603830993176	-1.22246956825256	-0.194817304611206	0.135529667139053	-1.56961619853973	0.0605862513184547	1.73834466934204	-1.92606163024902	-1.28619408607483	-0.146762877702713	1.16810941696167
s21	r1	7	sinman	1	3.5	0.2200538367033	-0.268745452165604	0.493881702423096	-0.36290842294693	-0.284697353839874	0.484764337539673	0.7767134308815	0.0678592622280121	0.051809873431921	0.367444634437561	-0.226474925875664	0.181752443313599	0.301199018955231	0.365060478448868	-0.492013543844223
s21	r1	7	sinman	5	3.5	0.238264575600624	-0.471217721700668	0.342185914516449	-0.621866643428802	0.287536889314651	0.579447209835052	0.611433684825897	-0.593120098114014	0.178000256419182	-0.131522431969643	-0.326094716787338	-0.532622277736664	0.370138943195343	-0.3001309633255	-0.297723263502121
s21	r1	6	sinman	9	2.5	-0.312765896320343	-0.698509991168976	0.043146688491106	-0.75414103269577	0.809469640254974	0.919524848461151	1.07352888584137	0.382878184318542	0.103485062718391	0.0425191819667816	-0.223373383283615	0.933305740356445	0.128686025738716	-0.333012282848358	-0.186729371547699
s21	r2	3	anaman	15	-0.5	-1.43762576580048	-0.134886354207993	0.807730615139008	-1.76792907714844	-1.56415259838104	1.81011247634888	0.755854666233063	1.19388973712921	0.438903003931046	-0.0195612590759993	-0.365401476621628	0.135577201843262	0.653770446777344	0.0108470069244504	0.21268230676651
s21	r2	1	anaman	17	-2.5	0.173596009612083	-0.563283264636993	-0.822742402553558	-0.468542575836182	1.80381226539612	0.342615276575089	0.386488854885101	-0.675199210643768	-0.861941933631897	-1.51105237007141	-0.920910120010376	0.731097340583801	-0.416059970855713	-0.538662791252136	-0.0367214865982533
s21	r2	1	anaman	23	-2.5	0.526998102664948	0.820822298526764	-0.668132424354553	1.07482349872589	0.121240988373756	-0.455913543701172	0.0384023860096931	-0.357029885053635	-1.76559543609619	-0.0557152628898621	-2.14973020553589	1.53248465061188	0.430719017982483	0.751013815402985	-0.93138325214386
s21	r2	2	appbos	14	-1.5	-0.861033260822296	-0.496396869421005	-0.707399666309357	-0.66631406545639	0.00100895250216126	-0.16271136701107	-2.88191699981689	-0.636573731899261	0.736052632331848	-0.641297519207001	1.39944660663605	-1.35887312889099	-0.83950662612915	0.454260110855103	1.5321147441864
s21	r2	1	appbos	20	-2.5	0.399649530649185	0.511192679405212	0.66660487651825	-0.279478877782822	-1.41369605064392	0.252710670232773	1.04376375675201	1.61260330677032	2.60544157028198	-0.448964923620224	0.181635171175003	-0.837696135044098	0.771264255046844	-1.04278838634491	-0.611005902290344
s21	r2	2	appbos	22	-1.5	2.70722103118896	-0.592713356018066	-0.989888548851013	1.52653813362122	1.96226441860199	0.0813886150717735	-0.458811372518539	-0.445208549499512	-0.468079447746277	2.25208878517151	0.0700779035687447	2.25563073158264	0.303345113992691	-0.17046445608139	-0.823727607727051
s21	r2	3	appper	13	-0.5	-0.551840543746948	-0.259320497512817	0.0445942506194115	0.490190982818604	0.399671524763107	0.102254346013069	-0.170629903674126	-0.320573419332504	0.000796486565377563	-1.20861554145813	-0.36609348654747	-0.909428238868713	-0.59593266248703	0.224848344922066	0.443991482257843
s21	r2	3	appper	19	-0.5	0.645768880844116	1.46677124500275	1.09992170333862	-0.434019237756729	-1.35778272151947	-1.60811769962311	0.323774069547653	1.03172159194946	0.205035120248795	1.505695104599	1.1419495344162	-1.4412761926651	-0.79231870174408	-0.929216265678406	-0.151904121041298
s21	r2	2	appper	24	-1.5	-0.262166142463684	1.23738837242126	-1.89551377296448	1.27939629554749	-0.102715618908405	-0.68429172039032	0.0743433684110641	-0.634184896945953	-1.21602630615234	-0.326459914445877	-0.840966403484344	0.996680200099945	0.443946212530136	0.340923547744751	0.724009990692139
s21	r2	7	sinman	16	3.5	-1.24545073509216	0.531601786613464	1.28500437736511	-0.755926609039307	-1.56078171730042	1.20566058158875	-0.284430056810379	-0.395915448665619	-0.274272948503494	0.546245813369751	1.24857676029205	-1.58534395694733	-0.238709315657616	0.979744791984558	0.93621152639389
s21	r2	6	sinman	18	2.5	1.13801646232605	-0.0739810690283775	0.823298275470734	0.394378513097763	0.583121120929718	-2.21175289154053	-1.5306293964386	0.602837383747101	-0.0454735830426216	1.60148918628693	1.70915114879608	-0.462369799613953	-1.19838237762451	0.233951762318611	-0.303980678319931
s21	r2	5	sinman	21	1.5	-1.33388483524323	-2.0124249458313	0.407209873199463	-0.0334497056901455	0.97096860408783	1.1471198797226	0.230336382985115	-0.649700343608856	0.102938488125801	-0.811274588108063	-0.236782044172287	0.818973064422607	0.909696400165558	0.307330727577209	-0.114946350455284
s21	r3	5	fra	26	1.5	-0.904503524303436	-0.935621500015259	-1.11558353900909	-0.619873523712158	-0.881724536418915	-1.16111516952515	0.918951392173767	1.88355720043182	-0.683776319026947	0.628566801548004	-0.625687420368195	0.208024695515633	-0.409658461809158	0.444120496511459	0.059038333594799
s21	r3	6	fra	32	2.5	-0.210625782608986	-0.708049535751343	-1.10081458091736	0.857129991054535	0.709248721599579	1.96596908569336	-0.0161328725516796	-2.02753520011902	1.17912447452545	-2.67875552177429	-1.66857433319092	2.19501495361328	2.78510022163391	1.08799004554749	-1.28925573825836
s21	r3	6	fra	35	2.5	0.565224051475525	0.618429839611053	3.26753926277161	-1.03903913497925	-0.276737481355667	0.824200570583344	2.28884530067444	-0.964742183685303	0.303951382637024	-1.3359522819519	0.112326942384243	-0.563749313354492	-0.749447286128998	-1.1479971408844	-0.464186757802963
s21	r3	3	kok	27	-0.5	0.150345236063004	-0.636476099491119	0.229488402605057	-1.7185240983963	0.409174352884293	-0.546867728233337	-0.741069972515106	2.53917574882507	0.00721012474969029	0.677495002746582	0.0520093366503716	-0.978376626968384	-2.04019403457642	-2.26543259620667	2.03236794471741
s21	r3	5	kok	30	1.5	0.664538562297821	0.641428232192993	-2.06942296028137	3.30389642715454	0.407726407051086	0.606335580348969	-0.0145864607766271	-1.60927093029022	0.0505213402211666	1.15485179424286	-1.02494275569916	-0.126545786857605	1.5708144903183	1.07001459598541	-1.38469469547272
s21	r3	2	kok	34	-1.5	0.755387365818024	0.466587156057358	-0.117278560996056	-1.81904518604279	0.141696557402611	-0.275726616382599	-0.909783840179443	-2.27997231483459	-0.3426613509655	-0.726936101913452	-0.298418581485748	0.545960307121277	0.302526831626892	0.541052281856537	-0.86585545539856
s21	r3	5	lim	28	1.5	-3.45676946640015	-0.569118916988373	1.54969525337219	-1.30731356143951	-0.990689694881439	-0.565813541412354	2.25002431869507	2.01029181480408	-0.968439102172852	-0.161321550607681	1.84251666069031	-1.89508426189423	0.756949722766876	-1.21190047264099	1.4153995513916
s21	r3	5	lim	31	1.5	2.34706354141235	1.72379243373871	-1.92131531238556	0.961161732673645	1.55351448059082	-0.0843783766031265	-1.35940682888031	-0.066816620528698	1.170086145401	-0.565311551094055	-0.281440496444702	1.25786471366882	-1.5644348859787	0.500272393226624	-1.37328612804413
s21	r3	3	lim	33	-0.5	0.537700533866882	0.127430349588394	0.33837041258812	-0.769585788249969	-0.525929272174835	0.710946321487427	-0.476779848337173	1.28081262111664	-0.139808893203735	0.838256478309631	-0.174315676093102	0.2281803637743	-0.773884952068329	-0.819042563438416	0.490356206893921
s21	r3	1	ska	25	-2.5	-0.822406530380249	0.672279894351959	-1.00804042816162	0.395811200141907	-1.20966482162476	0.0396891422569752	-0.135748311877251	0.350818306207657	-0.85078364610672	0.951166808605194	1.16524958610535	-0.162487387657166	-0.286212712526321	-0.0626999512314796	1.96107363700867
s21	r3	1	ska	29	-2.5	0.820350170135498	-0.319837093353271	0.043952688574791	1.28235805034637	-0.980952680110931	0.182014271616936	-1.09000420570374	0.748125910758972	-0.037054643034935	1.44395780563354	-0.907932996749878	0.201028674840927	0.18542505800724	0.875472486019135	0.382033884525299
s21	r3	1	ska	36	-2.5	1.03114831447601	-0.787698805332184	0.599021852016449	0.498934298753738	1.81270909309387	1.16492331027985	0.540452718734741	-1.14983189105988	1.00878918170929	-1.44811165332794	-1.60721683502197	-0.0773713067173958	0.477598577737808	-0.651964664459229	-0.531134963035583
s21	r4	5	fra	38	1.5	-0.649605572223663	-1.03370583057404	0.21711753308773	-0.923768818378448	-0.790117681026459	-2.7220630645752	-0.843677341938019	-0.107683099806309	0.262070626020432	-0.408435881137848	0.836567401885986	0.263867199420929	1.41580009460449	2.71419024467468	-1.4362086057663
s21	r4	6	fra	42	2.5	0.261563003063202	0.389628291130066	-0.498053312301636	0.950746178627014	1.96019792556763	-0.619291424751282	0.406000912189484	-0.705941557884216	0.202886044979095	1.53385782241821	0.259587466716766	0.114735178649426	-1.08254826068878	0.0486026257276535	-0.798449873924255
s21	r4	5	fra	48	1.5	-0.302126169204712	0.905326068401337	-0.176070317625999	0.184081956744194	-0.565553486347198	0.267853498458862	0.332837551832199	-0.0247592087835073	-0.695057511329651	-0.753264963626862	1.76612496376038	-0.321940660476685	0.187614247202873	-1.45685541629791	-0.428607285022736
s21	r4	3	kok	40	-0.5	-0.657746195793152	-0.39273202419281	1.25820302963257	-0.324614852666855	-1.40853500366211	-0.555907368659973	-0.75949501991272	0.231042459607124	0.338750928640366	-0.791321396827698	-0.488050639629364	0.00295683345757425	-0.205976024270058	0.424397766590118	1.59194242954254
s21	r4	5	kok	41	1.5	-0.585078477859497	-2.09602427482605	0.918089151382446	-1.21370613574982	-0.451285481452942	1.48526668548584	0.29569473862648	0.993842244148254	-0.83149391412735	0.196756303310394	-1.05896151065826	0.355537474155426	0.175675243139267	-0.122978866100311	0.859375953674316
s21	r4	3	kok	47	-0.5	0.373247265815735	1.25119876861572	-0.786574065685272	0.808177351951599	0.925888419151306	-0.248944163322449	0.778542697429657	-0.961728751659393	0.523207724094391	-0.290502965450287	0.816639721393585	-0.3463174700737	-0.752819836139679	-0.607443869113922	-0.634171485900879
s21	r4	5	lim	37	1.5	-0.0856166929006577	0.439121007919312	0.080130323767662	-0.161636769771576	-0.161012142896652	0.711623668670654	-0.335988521575928	-0.326683759689331	-0.794498383998871	-0.429256439208984	-0.709517121315002	-0.0383522473275661	0.0484909899532795	0.444234639406204	0.285784959793091
s21	r4	2	lim	43	-1.5	-0.745855867862701	1.2034215927124	0.132716909050941	0.546921968460083	0.0640034303069115	-0.0704620629549026	1.39493405818939	0.219315558671951	-0.0709061026573181	0.564246952533722	-0.0787008106708527	-0.990469515323639	0.188345387578011	-0.571186780929565	0.235714241862297
s21	r4	6	lim	46	2.5	-0.279498964548111	-1.53477358818054	0.867745041847229	-0.978583753108978	0.312932074069977	0.159699007868767	1.73311579227448	-1.13407337665558	-0.949584603309631	0.720822930335999	1.29442799091339	-0.968481838703156	0.869851589202881	-2.46792888641357	0.255183935165405
s21	r4	1	ska	39	-2.5	-0.0543874464929104	-1.65222811698914	-0.672448873519897	-0.696403324604034	-1.36384832859039	0.172854080796242	-0.600397765636444	0.667025089263916	2.89850163459778	-1.56617510318756	-1.70188009738922	2.52681374549866	2.1613621711731	2.88971042633057	-2.78911375999451
s21	r4	1	ska	44	-2.5	1.40963780879974	1.54573595523834	-0.502857565879822	0.964099109172821	1.7137063741684	-1.32838940620422	-0.993744850158691	-0.258223414421082	-0.290621906518936	0.554599165916443	0.753049969673157	-0.768419206142426	-2.54286241531372	-0.440983980894089	0.908262073993683
s21	r4	1	ska	45	-2.5	-0.0921372622251511	0.534500539302826	-0.33389687538147	0.00788588915020227	-0.517273366451263	0.760678946971893	-1.05208075046539	0.894638001918793	-0.912632703781128	0.351294308900833	-0.206705287098885	0.126266971230507	-0.0810516551136971	0.179765149950981	0.852221608161926
s22	r1	6	anaman	3	1.02222222222222	0.908811509609222	-1.20396447181702	1.39065730571747	-1.53189694881439	1.37448167800903	0.846122264862061	1.1243782043457	1.49911797046661	-1.09854376316071	-0.490865737199783	0.70704710483551	1.09290087223053	-0.475387334823608	-1.51601159572601	0.0376402363181114
s22	r1	4	anaman	6	-0.977777777777778	0.117867112159729	0.0568264722824097	-1.0291610956192	0.488431364297867	-2.62624645233154	0.662728190422058	0.33988893032074	-1.16718566417694	0.782683253288269	1.991570353508	-1.16958701610565	-0.642084419727325	0.221489980816841	-0.202828615903854	-0.0345118641853333
s22	r1	5	anaman	10	0.0222222222222221	-1.07157826423645	1.25570034980774	1.30493783950806	1.31779217720032	0.178242534399033	-1.65832352638245	-0.630826413631439	-1.15146946907043	0.451292753219604	-0.602525115013123	0.516880571842194	0.73184210062027	1.29439663887024	1.64688146114349	0.0872153341770172
s22	r1	5	appbos	1	0.0222222222222221	-1.76784801483154	0.935123026371002	0.892661333084106	0.107162848114967	0.321253150701523	-1.73830628395081	-0.809793531894684	-0.362389385700226	-0.814313530921936	0.352501571178436	0.285520941019058	-1.96363580226898	-0.0299825612455606	0.879011690616608	0.269605666399002
s22	r1	5	appbos	7	0.0222222222222221	0.391711533069611	-0.132894352078438	-2.26055192947388	0.575432300567627	0.762977778911591	0.707330405712128	1.16636693477631	0.693839371204376	1.52885138988495	-0.788928985595703	-0.0878135487437248	0.32584273815155	-0.99293065071106	0.534581303596497	0.651909410953522
s22	r1	6	appbos	12	1.02222222222222	0.272599160671234	-0.539065659046173	-0.977358460426331	0.329938501119614	0.867116212844849	0.861662447452545	-1.59987556934357	0.326876312494278	-0.483751863241196	-0.735354900360107	-1.41913950443268	-0.392405986785889	-0.62373012304306	-0.888893723487854	-1.32047963142395
s22	r1	3	appper	4	-1.97777777777778	2.06526231765747	-0.963330209255219	0.188191398978233	-0.728477418422699	-0.12080517411232	0.613638043403625	-1.28521633148193	0.837070345878601	-0.992688655853271	-1.29681503772736	0.618505716323853	0.0737697333097458	0.563307881355286	-0.0865142494440079	0.73838084936142
s22	r1	4	appper	8	-0.977777777777778	-0.585990488529205	0.0954405814409256	-0.818506300449371	-0.95773583650589	-1.16972684860229	0.563109755516052	0.461477875709534	0.854722678661346	0.601803839206696	-0.178280085325241	-0.480934381484985	-0.118375830352306	-0.344010561704636	0.688795328140259	-0.653251886367798
s22	r1	5	appper	11	0.0222222222222221	0.5288947224617	0.0664542615413666	0.169243901968002	-0.637456238269806	0.755887150764465	0.418045789003372	0.689712762832642	-1.05981552600861	-0.514337003231049	1.78751647472382	0.105610959231853	1.35306715965271	0.170969918370247	-1.06028819084167	0.636410057544708
s22	r1	5	sinman	2	0.0222222222222221	0.199252769351006	0.0906257256865501	-0.118139982223511	0.626502215862274	-0.126329898834229	-0.871744751930237	0.407258331775665	-0.213195353746414	1.46012842655182	-0.721819758415222	2.69387030601501	0.95941573381424	-0.311879694461823	-1.06713175773621	-1.35763669013977
s22	r1	3	sinman	5	-1.97777777777778	-0.487999558448792	-0.0857321992516518	0.219257116317749	0.259775161743164	-0.520681321620941	0.556216061115265	0.598871469497681	-1.19240701198578	0.246732518076897	1.47653210163116	-0.335895150899887	-0.0647596418857574	0.213096112012863	-0.183250278234482	-0.399664044380188
s22	r1	4	sinman	9	-0.977777777777778	0.116111695766449	0.129877403378487	0.711928427219391	0.560706436634064	0.00937528349459171	-0.733599901199341	0.341255247592926	0.14537225663662	-0.328756153583527	-0.662671208381653	-0.384170800447464	-0.304366230964661	0.226086333394051	0.263512164354324	0.710869133472443
s22	r2	5	anaman	15	0.0222222222222221	-1.65051019191742	1.25446236133575	1.80285954475403	-0.807889461517334	0.72426849603653	-1.73641717433929	-0.437237530946732	0.658398926258087	-1.40424382686615	0.372504115104675	-0.57465797662735	-1.78963494300842	0.0872128084301949	0.786494076251984	0.731143832206726
s22	r2	5	anaman	17	0.0222222222222221	0.182492434978485	0.181090578436852	0.423112601041794	0.302584141492844	-0.150911048054695	0.18420635163784	0.780974328517914	0.386570066213608	-0.25355526804924	-0.272851854562759	-0.544426620006561	0.92437618970871	0.566636025905609	-0.147690743207932	0.777770221233368
s22	r2	4	anaman	23	-0.977777777777778	1.40005135536194	-1.51781344413757	-0.129784911870956	-0.69232177734375	-1.40908098220825	0.750368177890778	0.182070314884186	0.87555068731308	-0.769605875015259	0.132175102829933	-2.19958639144897	-1.10436677932739	-0.0442747958004475	0.742550611495972	0.159497231245041
s22	r2	5	appbos	14	0.0222222222222221	-2.12094879150391	1.20308876037598	-0.673687756061554	0.86787223815918	1.07685625553131	-0.173880398273468	-2.64183497428894	-2.25747108459473	0.658723533153534	1.72970545291901	1.13678979873657	-1.01896405220032	0.138797014951706	1.80302059650421	-0.275176525115967
s22	r2	5	appbos	20	0.0222222222222221	0.92354428768158	0.00614140415564179	-1.06658816337585	0.0871454849839211	-0.395716696977615	0.390441179275513	-0.0457191243767738	0.955708205699921	0.320568919181824	-2.06499910354614	1.29915773868561	0.945987224578857	-0.545591056346893	-1.80780696868896	-0.473292738199234
s22	r2	4	appbos	22	-0.977777777777778	0.0788944661617279	-1.67307949066162	-1.61231970787048	0.606432974338531	0.291861176490784	1.26093006134033	1.56132817268372	0.104086495935917	2.42677593231201	-0.992921233177185	0.657279670238495	1.53629994392395	0.222084134817123	-0.339558035135269	0.674545466899872
s22	r2	3	appper	13	-1.97777777777778	0.0647309049963951	-0.287208408117294	0.797611653804779	0.506661355495453	1.91855251789093	0.419426739215851	-0.574523687362671	0.00300287781283259	-1.37340891361237	0.465224832296371	-1.51190328598022	-0.323627024888992	-0.0905535817146301	0.223371297121048	-1.49684822559357
s22	r2	4	appper	19	-0.977777777777778	1.54709100723267	-0.564728140830994	-0.534329354763031	-0.299262434244156	-1.59943234920502	1.13664972782135	0.116096429526806	-0.576910018920898	1.13715958595276	-0.542980968952179	1.30592262744904	1.75200533866882	-1.27461922168732	-0.744597136974335	-1.69735825061798
s22	r2	3	appper	24	-1.97777777777778	0.957521617412567	0.241907730698586	0.237906619906425	-0.847645461559296	-0.903801262378693	-2.11724805831909	0.663272559642792	1.12194538116455	-1.06461036205292	-0.661137580871582	-0.226987555623055	-1.30059027671814	0.530948877334595	-0.0446987003087997	1.08739972114563
s22	r2	4	sinman	16	-0.977777777777778	-1.80900382995605	2.30986404418945	0.126865670084953	-1.06921947002411	0.83037918806076	-1.24474990367889	0.294332444667816	0.224681630730629	-0.404853314161301	1.43648970127106	0.124252907931805	-1.34838545322418	-0.484239608049393	0.0162904188036919	1.23813247680664
s22	r2	4	sinman	18	-0.977777777777778	0.214649170637131	0.988587856292725	1.93118512630463	-0.735635101795197	0.373180001974106	-0.60614937543869	-1.23683393001556	0.534921407699585	-1.37554168701172	0.0547561571002007	-0.0804389044642448	1.05402743816376	0.312925815582275	0.143622815608978	0.331680655479431
s22	r2	3	sinman	21	-1.97777777777778	-0.663524866104126	-0.050565879791975	0.271560937166214	0.443245023488998	-0.549342274665833	-0.179128050804138	-0.268891394138336	-0.217320770025253	0.100784882903099	1.13370728492737	-0.971558570861816	-0.175432428717613	-0.0286381300538778	0.905618369579315	0.536286532878876
s22	r3	5	fra	25	0.0222222222222221	-1.19567584991455	-0.268940925598145	-0.414018303155899	-0.122008167207241	-1.03596377372742	1.62439584732056	0.545635342597961	-1.55423986911774	-0.0799461379647255	1.26725900173187	0.423560917377472	-0.884049892425537	1.79894137382507	-2.19370532035828	-0.405529886484146
s22	r3	6	fra	32	1.02222222222222	1.25851833820343	-2.1729428768158	-0.708296597003937	1.98581027984619	1.2548394203186	0.404599010944366	1.16212463378906	-1.34820342063904	1.96116459369659	-0.717847049236298	-0.565717995166779	0.45550873875618	0.917453646659851	1.42026078701019	-0.855127394199371
s22	r3	5	fra	35	0.0222222222222221	-0.480067044496536	-1.00077903270721	-0.670334160327911	1.32767856121063	0.435746520757675	-0.0220194272696972	0.54875373840332	1.035027384758	0.462246209383011	-1.97519266605377	0.980963885784149	-0.596241414546967	-1.036381483078	1.48206627368927	1.12463641166687
s22	r3	6	kok	27	1.02222222222222	0.0343560986220837	0.0170067232102156	0.828242540359497	0.519559025764465	-0.451573073863983	0.0555311776697636	-1.78014314174652	-0.0392188131809235	-1.15645563602448	-0.387870103120804	0.292846202850342	0.802401423454285	-1.65481865406036	0.575704872608185	-0.69146317243576
s22	r3	5	kok	30	0.0222222222222221	0.705550134181976	0.621164381504059	0.680860459804535	-3.30492949485779	-0.732779026031494	0.763864815235138	0.419329017400742	0.602836608886719	-0.0391206704080105	0.913254022598267	-0.580868363380432	-0.613164365291595	1.61132645606995	-2.20655274391174	-0.942723572254181
s22	r3	5	kok	33	0.0222222222222221	-0.0931218266487122	1.30268537998199	0.544516742229462	-0.388372659683228	0.444843858480453	-0.404157966375351	-0.0634669065475464	1.39982795715332	-0.46479669213295	0.0170096177607775	-0.303707182407379	1.25222682952881	-0.851562798023224	0.0442085638642311	0.987654447555542
s22	r3	6	lim	28	1.02222222222222	1.03079760074615	1.26062655448914	-1.69803786277771	1.61931025981903	1.17634773254395	-1.97686016559601	0.0347710959613323	0.0815060958266258	-0.383398234844208	-0.651474356651306	-0.862985193729401	0.241319566965103	-3.04781556129456	0.211939558386803	-1.34407556056976
s22	r3	6	lim	31	1.02222222222222	-1.2123384475708	-0.678523480892181	-1.47345912456512	-0.705964028835297	-1.91279125213623	0.308920472860336	-1.52490973472595	-0.122784018516541	1.77800989151001	-0.0421036630868912	1.04058122634888	0.0450768731534481	2.39273905754089	-0.461778491735458	1.82585954666138
s22	r3	6	lim	34	1.02222222222222	0.0895236283540726	-1.60463845729828	-0.260684847831726	0.133307710289955	1.15025424957275	1.59729993343353	1.57621252536774	-0.452498316764832	0.271640330553055	0.0265558268874884	-0.085096575319767	-1.68991184234619	1.04861950874329	1.15732777118683	0.639297246932983
s22	r3	7	ska	26	2.02222222222222	-0.320830762386322	1.45356035232544	0.154087007045746	1.03944480419159	0.0172076988965273	-0.739580392837524	-1.40827023983002	-2.50460624694824	-0.755529940128326	0.113598667085171	1.64825820922852	0.404090255498886	-0.27825054526329	-0.0850121602416039	-2.7288658618927
s22	r3	6	ska	29	1.02222222222222	0.843915224075317	-0.330465465784073	1.34514451026917	-1.00077569484711	0.19224838912487	-0.415922284126282	0.573586404323578	1.11734247207642	-0.819274425506592	0.866379201412201	-1.48461866378784	-0.645013928413391	0.467247813940048	-0.130908533930779	1.02153193950653
s22	r3	6	ska	36	1.02222222222222	-0.472709000110626	-0.395561695098877	0.424427688121796	0.124797247350216	-0.450737774372101	0.492601037025452	0.719845831394196	0.761309862136841	0.388166010379791	-0.350100040435791	0.0330450683832169	1.02485239505768	-0.669612944126129	-0.358030617237091	0.408538937568665
s3	r1	6	fra	2	2.58695652173913	0.140394121408463	0.325869858264923	0.0828607603907585	-0.0572510436177254	0.399166762828827	1.43979275226593	-1.70863914489746	1.87574470043182	-0.0430374518036842	1.29760420322418	1.42227494716644	-1.17956697940826	-0.532699346542358	-0.538438856601715	1.05695641040802
s3	r1	2	fra	7	-1.41304347826087	0.674734175205231	0.749969244003296	-1.32259464263916	-0.738313853740692	-0.693953394889832	-1.60069119930267	0.557711541652679	-0.447489440441132	-0.517240524291992	-0.470041990280151	-1.59166991710663	0.592601358890533	0.247487992048264	-0.141832903027534	-0.559100449085236
s3	r1	2	fra	8	-1.41304347826087	0.26971560716629	0.650995492935181	0.141688093543053	0.550740003585815	0.16798447072506	-0.811332643032074	-1.09458839893341	-0.402690589427948	0.410549759864807	0.124717079102993	-0.0667403787374496	-0.0515913292765617	-1.31430470943451	0.720607876777649	0.251806557178497
s3	r1	2	kok	6	-1.41304347826087	-0.965839326381683	-1.8416348695755	0.889342606067657	1.17249822616577	1.4823442697525	-0.674983322620392	1.54649448394775	-0.119633190333843	0.536267578601837	-1.4050030708313	-0.587323129177094	-0.064874567091465	1.60569632053375	0.898642003536224	-1.8612505197525
s3	r1	3	kok	10	-0.41304347826087	-1.22731375694275	-1.4479615688324	2.37291932106018	0.0547593794763088	-0.0920880883932114	-0.660374939441681	2.36547231674194	-0.389399826526642	-2.02453756332397	1.16568076610565	1.57312142848969	0.849306404590607	-0.585462152957916	-1.56351971626282	0.352116495370865
s3	r1	5	lim	3	1.58695652173913	0.628742456436157	1.03828132152557	-1.21697819232941	-0.303649187088013	-2.24684619903564	3.34827065467834	0.132075801491737	-1.02113664150238	2.50473976135254	-1.15527164936066	-0.0931323766708374	1.49839627742767	1.35605609416962	1.16392111778259	0.830544114112854
s3	r1	2	lim	5	-1.41304347826087	-0.182063788175583	0.35630276799202	-0.850921630859375	-0.550789475440979	0.662891387939453	-0.115483097732067	-1.16424560546875	0.20232355594635	-1.22938990592957	0.297375023365021	-0.711408317089081	-2.04520916938782	-0.562861561775208	-0.311808615922928	0.654332876205444
s3	r1	4	lim	9	0.58695652173913	0.0253822654485703	-0.32933634519577	-0.482042640447617	0.151854500174522	-0.489611238241196	-0.313044339418411	0.0300358682870865	-0.836149215698242	0.751620411872864	0.315223336219788	-0.0548556298017502	-0.0522599890828133	0.130941346287727	-0.0627314299345016	-0.060332827270031
s3	r1	5	ska	1	1.58695652173913	1.01039004325867	0.318962305784225	-0.307680279016495	-0.943698346614838	0.0405578464269638	0.0796935111284256	-0.649480938911438	-0.143344849348068	0.23934343457222	0.317575246095657	0.158722087740898	0.548148989677429	0.583136558532715	-0.620730817317963	-0.847129225730896
s3	r1	3	ska	4	-0.41304347826087	-0.268992602825165	-0.32507586479187	0.0797205716371536	0.0430716052651405	0.676447749137878	-0.205250680446625	-0.773491263389587	0.310979157686234	0.370975136756897	-1.24338102340698	-1.06121683120728	-0.655569434165955	-0.385319113731384	0.34619614481926	-0.330473065376282
s3	r1	2	ska	11	-1.41304347826087	0.696568489074707	0.600791871547699	1.30764484405518	-0.000980667886324227	0.486272633075714	-1.08692395687103	-0.0604591779410839	1.38545680046082	-1.37389826774597	0.70526784658432	1.14040815830231	0.380981951951981	-2.0119743347168	0.551619946956635	0.274566769599915
s3	r3	2	anaman	24	-1.41304347826087	0.214447990059853	1.32586193084717	-1.63960814476013	0.226042672991753	0.242730811238289	0.864721953868866	-0.200766369700432	0.455812394618988	-0.0475830920040607	-0.246458455920219	-0.474541336297989	1.39920473098755	1.3544647693634	-1.08270251750946	0.144818648695946
s3	r3	4	anaman	27	0.58695652173913	0.323739022016525	0.349902600049973	-0.0811938047409058	0.35345983505249	0.108294688165188	0.364563792943954	0.561869204044342	-0.743091702461243	0.401775151491165	-0.440960377454758	-0.657485604286194	0.475305050611496	0.0336956046521664	0.951846897602081	-0.88532018661499
s3	r3	4	anaman	34	0.58695652173913	-2.03778767585754	-1.75407493114471	1.5889185667038	0.847316145896912	-0.113291501998901	-1.00756824016571	1.45350539684296	0.380683928728104	-0.0684208199381828	0.300590544939041	2.37208414077759	-2.27351522445679	0.127505898475647	-0.602196991443634	1.04239320755005
s3	r3	4	appbos	25	0.58695652173913	-0.377525925636292	-0.138359174132347	0.944697558879852	-1.0514155626297	-0.783362209796906	-0.722305357456207	0.506752967834473	0.928064286708832	-1.30698657035828	1.59323632717133	-0.00699119782075286	-1.06544888019562	0.0823783949017525	-0.470370173454285	1.21691393852234
s3	r3	5	appbos	30	1.58695652173913	0.213318467140198	-1.75427603721619	-0.558806180953979	0.567728102207184	-1.43014359474182	0.399025917053223	-1.60952234268188	-1.234623670578	1.57999289035797	-0.40486142039299	-1.38663494586945	0.655979931354523	-0.134157374501228	1.59779334068298	-0.669325351715088
s3	r3	4	appbos	31	0.58695652173913	0.489322423934937	1.4991420507431	-1.1571352481842	-0.0365548990666866	1.27530837059021	0.134573340415955	-0.848363220691681	-0.266139805316925	0.307134181261063	-0.332733064889908	0.0995331108570099	1.08307313919067	0.0921308845281601	-0.485629945993423	-0.569881737232208
s3	r3	3	appper	23	-0.41304347826087	-0.0541755184531212	0.267939060926437	-0.46999728679657	1.03786385059357	1.20508337020874	0.651493728160858	0.151375725865364	-0.411717653274536	-0.61888599395752	-0.246695533394814	-0.0386495590209961	0.146498292684555	-0.433584153652191	0.30744269490242	-0.0820732340216637
s3	r3	3	appper	29	-0.41304347826087	0.166518718004227	-0.216336503624916	-0.279941380023956	-1.86934804916382	-0.644466936588287	1.31127953529358	-0.106676854193211	0.492420226335526	1.11153137683868	-0.418510377407074	-1.76442885398865	0.134601876139641	0.176930397748947	-0.226769119501114	0.182522490620613
s3	r3	3	appper	33	-0.41304347826087	1.28776550292969	1.39834690093994	0.049164455384016	-0.264640063047409	0.328403204679489	-0.793678343296051	1.53397035598755	-1.77148342132568	-0.384624540805817	-1.11832988262177	1.62079477310181	0.592276573181152	0.844555377960205	-1.96754944324493	-1.51285529136658
s3	r3	3	sinman	26	-0.41304347826087	-0.91263610124588	-2.12375116348267	2.30646133422852	-0.0338943228125572	-2.02046394348145	-0.350101321935654	1.22103583812714	1.28735148906708	-1.44900584220886	2.03601455688477	0.175790727138519	-1.53207612037659	-0.573604166507721	0.573970377445221	1.46518099308014
s3	r3	1	sinman	28	-2.41304347826087	0.81353497505188	1.08631038665771	-0.286871820688248	0.821848750114441	0.653033852577209	-1.0563405752182	-1.4790141582489	1.26020085811615	0.350980579853058	-0.00864545255899429	-0.0495096929371357	0.465105891227722	-0.669174373149872	1.20716404914856	-0.165006652474403
s3	r3	3	sinman	32	-0.41304347826087	0.920033991336823	1.22655284404755	-1.69975972175598	1.51343882083893	0.861807644367218	0.153160020709038	0.100630082190037	-2.07866024971008	0.542447030544281	-1.88577795028687	0.392548084259033	1.19509828090668	0.0920616760849953	1.6348637342453	-0.704364478588104
s3	r4	4	anaman	37	0.58695652173913	-3.55971932411194	-1.36882042884827	-0.490859627723694	-1.62071752548218	1.53683435916901	1.7528156042099	-0.373629748821259	2.10557746887207	0.233458325266838	0.805312037467957	-0.286852449178696	-1.82017838954926	1.84293293952942	-2.58009910583496	2.45728206634521
s3	r4	5	anaman	40	1.58695652173913	0.677529394626617	0.617565155029297	1.27184319496155	-1.15086686611176	-0.620258808135986	-0.61863374710083	-0.93371969461441	-0.203281819820404	0.641026556491852	0.545835971832275	-0.103730492293835	0.488215148448944	-0.612418174743652	0.61326652765274	-2.45037293434143
s3	r4	4	anaman	43	0.58695652173913	1.26002407073975	-0.116109222173691	-0.226034447550774	1.27738571166992	-1.63369786739349	-0.152271375060081	-0.125289484858513	-0.359059154987335	-0.883412301540375	-0.0343995280563831	0.910866379737854	1.06985139846802	-1.17749845981598	0.297203302383423	0.347041696310043
s3	r4	2	appbos	36	-1.41304347826087	-0.614091873168945	-0.716248512268066	0.644879400730133	-0.0194747373461723	-0.278827339410782	-1.16264975070953	-0.459333956241608	0.730695843696594	-0.775836765766144	0.488812327384949	-0.82479864358902	-1.16540503501892	-0.376547306776047	0.0305315721780062	1.85051298141479
s3	r4	3	appbos	41	-0.41304347826087	0.640933990478516	-0.157933443784714	-1.00123679637909	0.333212673664093	1.10777366161346	-0.529307663440704	0.270671814680099	-0.57084858417511	-0.944513022899628	-0.247749999165535	-0.870684027671814	-0.724172592163086	-0.468269199132919	-1.36232590675354	-1.06050252914429
s3	r4	3	appbos	46	-0.41304347826087	-0.443536192178726	-0.547221004962921	0.349238485097885	-0.428302019834518	-0.182879090309143	1.24575984477997	2.02017831802368	-0.171510130167007	1.82239305973053	-0.565881371498108	-0.270327359437943	0.729259550571442	1.37039339542389	0.595678150653839	-0.84914368391037
s3	r4	3	appper	35	-0.41304347826087	0.227292701601982	0.970916748046875	0.364072471857071	1.32400107383728	-0.534901440143585	-0.141124695539474	0.721397459506989	-0.0170014202594757	0.787895381450653	1.10971176624298	1.77672612667084	-0.086095966398716	0.0827205926179886	0.720394790172577	0.196459084749222
s3	r4	3	appper	42	-0.41304347826087	0.20844954252243	0.77653032541275	0.0483635291457176	-1.23915147781372	0.717400789260864	0.38011759519577	-0.860991239547729	-1.10216093063354	-0.301882177591324	-0.109950318932533	-0.00459575885906816	0.391260951757431	-0.00682050967589021	1.21306395530701	0.0965943560004234
s3	r4	3	appper	44	-0.41304347826087	0.63344544172287	-0.950466334819794	-0.21426172554493	1.47802448272705	0.838939785957336	0.440149575471878	0.157671943306923	-0.502974689006805	-0.826893866062164	-0.763599693775177	-0.903243482112885	1.23633396625519	-0.422969341278076	-0.794563353061676	-0.3879234790802
s3	r4	3	sinman	38	-0.41304347826087	-1.8807567358017	-0.418697237968445	-0.65960967540741	-2.57463502883911	-1.12772881984711	-0.184542968869209	0.00547117087990046	0.189837992191315	1.10409677028656	-1.948406457901	-1.19029426574707	-0.119367145001888	2.56644439697266	-1.22124564647675	0.19716340303421
s3	r4	2	sinman	39	-1.41304347826087	0.554988920688629	0.442544668912888	0.96067750453949	-0.41180419921875	-1.28556370735168	0.678364992141724	-0.471959054470062	-0.812483847141266	-1.12517488002777	-0.379678159952164	1.29477095603943	-0.138637840747833	-2.11724925041199	0.521315634250641	0.121400430798531
s3	r4	5	sinman	45	1.58695652173913	0.447166532278061	0.203516840934753	-0.456959277391434	1.54224169254303	1.38680851459503	-1.0571745634079	-0.416149884462357	1.99973237514496	0.225096151232719	2.32337880134583	0.0614734143018723	-0.957531213760376	-0.204619154334068	0.0869922488927841	0.25644925236702
s4	r2	5	fra	14	1	-2.19013738632202	-1.92139256000519	-0.161403357982635	-0.436649531126022	-0.204526171088219	1.11280453205109	0.0167191978543997	0.480227142572403	-0.0589920431375504	-0.996591866016388	-0.913562774658203	-0.247726902365685	1.82799899578094	0.955879330635071	0.747130751609802
s4	r2	5	fra	17	1	1.39186763763428	0.997155010700226	0.294831693172455	0.382940381765366	1.05267548561096	-0.946115970611572	-0.715001583099365	1.10494124889374	-0.305158466100693	1.64685297012329	0.739837646484375	0.346699744462967	-0.881057620048523	0.300218611955643	-0.18657885491848
s4	r2	5	fra	23	1	1.55795395374298	0.487010568380356	1.01273024082184	0.354357540607452	-1.76789581775665	1.18381929397583	0.509700000286102	-0.974988043308258	0.476048976182938	-0.778050482273102	-0.14971050620079	0.3372822701931	-1.46814560890198	-0.205566346645355	-0.138758644461632
s4	r2	2	kok	12	-2	-0.279890179634094	-0.615017414093018	-0.800103843212128	-0.509615063667297	0.430358558893204	-1.10461461544037	-0.0513381958007812	0.329162329435349	-0.0771299377083778	0.408474236726761	0.103260897099972	-0.959162771701813	0.64773565530777	-0.58520644903183	0.646172702312469
s4	r2	3	kok	19	-1	0.00682923709973693	1.44136595726013	-1.48394095897675	0.14709684252739	2.14112091064453	-2.09275102615356	-1.07202780246735	-0.522883057594299	0.101159654557705	1.06740641593933	1.61345386505127	-0.184756442904472	-0.499206215143204	-0.719065308570862	-0.967758774757385
s4	r2	3	kok	22	-1	1.32198190689087	1.27002501487732	0.313355475664139	0.280927121639252	-0.405654102563858	0.956633269786835	-0.00290491245687008	-1.07155215740204	0.144720450043678	-0.0514476113021374	0.119889229536057	0.955558240413666	-1.03398847579956	-0.523736119270325	0.000358615885488689
s4	r2	4	lim	15	0	-1.79424953460693	-1.03100204467773	0.324465751647949	-1.71088707447052	-1.81444549560547	1.15262734889984	1.99131262302399	-0.583155691623688	-0.414990961551666	-1.87849795818329	-1.63201832771301	0.475160390138626	1.81398022174835	-0.169362097978592	-0.957253694534302
s4	r2	5	lim	16	1	-0.0335112847387791	0.231568083167076	0.005353809799999	1.95920968055725	-0.22034178674221	-0.611715912818909	-0.0282828863710165	0.499802112579346	-0.291806846857071	0.161311969161034	-0.295952260494232	-1.31873679161072	-0.446842879056931	-0.298607051372528	0.609119951725006
s4	r2	5	lim	21	1	-0.363343417644501	-0.556593358516693	1.66674065589905	-0.0142720248550177	-0.439631372690201	1.66314303874969	0.869648396968842	-0.24224379658699	1.17593169212341	-0.523819029331207	-0.959441840648651	0.471258789300919	0.286104917526245	0.850493907928467	-0.737602293491364
s4	r2	3	ska	13	-1	0.0864089950919151	-0.216931164264679	-1.25435209274292	-0.400209188461304	1.01301443576813	-0.448397696018219	-0.074734278023243	0.460717052221298	0.289368957281113	-0.521450877189636	-0.259583175182343	1.31338310241699	0.200072467327118	0.145434722304344	0.416748911142349
s4	r2	3	ska	18	-1	0.0885214284062386	-0.766746699810028	0.330339699983597	0.317212969064713	0.87414538860321	-0.802110552787781	-1.09893453121185	1.3155882358551	-0.956109881401062	1.69908940792084	2.07020449638367	-0.847350537776947	-0.628034830093384	1.10204875469208	0.586971580982208
s4	r2	4	ska	20	0	0.158623352646828	-0.38837942481041	0.16452719271183	-0.511663854122162	-0.592664778232574	-0.805237114429474	-1.09591972827911	0.0172056704759598	-0.0406153723597527	-0.0998472422361374	-0.0752780809998512	-0.314627915620804	0.0485271997749805	-0.22764465212822	0.129529848694801
s4	r3	5	anaman	27	1	-1.23386561870575	0.0267031695693731	0.583804786205292	0.720045924186707	-0.0486086793243885	0.937883496284485	0.636322855949402	-0.146874338388443	-0.893738210201263	-0.520160734653473	0.524858713150024	-0.867471992969513	1.05765616893768	0.325231313705444	0.259460240602493
s4	r3	3	anaman	30	-1	-0.0399783998727798	0.622166991233826	-0.766785144805908	-0.106331996619701	-0.396542876958847	-0.621528208255768	0.147706404328346	0.45482936501503	-0.920105934143066	1.07095646858215	-0.178738281130791	-0.546911954879761	-1.25242042541504	-0.709738612174988	0.936307370662689
s4	r3	3	anaman	32	-1	1.2046514749527	0.169079929590225	-0.684182643890381	-0.418484687805176	0.44121453166008	-0.129483968019485	-1.07444846630096	-0.960538983345032	0.990329265594482	0.0130083039402962	-0.180983424186707	0.418287575244904	0.0979431867599487	0.0460480116307735	-0.467211574316025
s4	r3	3	appbos	24	-1	1.66405165195465	0.920871257781982	-0.864048302173615	-0.22979436814785	1.10393095016479	0.853931069374084	-0.621902167797089	-0.929587006568909	1.48325228691101	-0.293921828269958	-0.918822348117828	2.39977526664734	0.589095950126648	-0.304205715656281	-1.16583406925201
s4	r3	5	appbos	29	1	-0.238021001219749	0.236511543393135	0.110323920845985	-2.29998517036438	-0.911952018737793	0.146231189370155	0.500281512737274	-0.12171620875597	0.832689046859741	0.474952459335327	-1.29459917545319	0.164961770176888	-0.0363486260175705	-0.640811383724213	-0.239580452442169
s4	r3	3	appbos	35	-1	0.0245240293443203	0.0695098713040352	0.896077871322632	2.39559078216553	0.211024284362793	-0.569336116313934	1.85047650337219	0.597462892532349	-0.790239870548248	-0.321617513895035	2.05520176887512	-0.736177980899811	-1.1151624917984	0.208463668823242	-0.466342210769653
s4	r3	3	appper	26	-1	-2.2065851688385	-1.04314577579498	1.38229703903198	0.486972540616989	-0.977433681488037	-0.397133618593216	-0.518529117107391	1.16211426258087	-1.64178264141083	-1.4373551607132	0.966637372970581	-2.01560974121094	-0.0450370498001575	0.396929413080215	1.67486035823822
s4	r3	3	appper	28	-1	0.978903651237488	0.117251738905907	0.604178309440613	0.274699628353119	0.0599075742065907	0.59423154592514	0.652923107147217	-1.32883203029633	1.15888845920563	-0.338370740413666	-1.84615087509155	0.849881052970886	0.579234719276428	0.00485043693333864	-1.83553898334503
s4	r3	4	appper	33	0	-0.0418078750371933	-0.300338804721832	-1.49045181274414	-0.535308480262756	-1.03308463096619	0.513590037822723	1.30746781826019	0.809836506843567	-0.36090275645256	1.92719948291779	0.604669630527496	-0.925709307193756	-0.66425609588623	0.384684413671494	2.15012526512146
s4	r3	4	sinman	25	0	-0.766705334186554	0.635164678096771	-1.13891017436981	1.19596898555756	1.80862021446228	-1.64649605751038	-1.35604000091553	-0.792947769165039	0.253194391727448	-1.97985255718231	0.213389411568642	0.635284125804901	2.31850576400757	-0.464981555938721	-1.11062550544739
s4	r3	5	sinman	31	1	0.820912063121796	0.0376186147332191	-0.261996656656265	-0.858177959918976	0.211728945374489	2.34191107749939	-0.261333584785461	-1.0858678817749	1.07364869117737	0.413767576217651	-1.42450082302094	2.31253910064697	0.348320752382278	-2.13124227523804	-1.10012376308441
s4	r3	3	sinman	34	-1	-1.23165643215179	-1.93877565860748	1.95753955841064	-0.730752646923065	-1.49442231655121	-1.06606698036194	0.0071838884614408	1.51945495605469	-1.97090744972229	0.560249209403992	1.00030791759491	-1.79430842399597	-0.856380343437195	1.95949816703796	1.25439369678497
s4	r4	3	anaman	37	-1	0.0282332319766283	0.210300013422966	0.396174430847168	-0.832523822784424	1.58266377449036	0.145463764667511	-2.58552718162537	1.56766438484192	-0.561953365802765	1.67663443088531	-0.561858475208282	0.661950707435608	-1.84135282039642	2.22250556945801	0.540181159973145
s4	r4	5	anaman	42	1	1.48422038555145	2.1883373260498	-1.91966545581818	1.04794979095459	0.927424132823944	-0.70126473903656	0.510920763015747	-1.83354723453522	1.7214332818985	-1.03238713741302	1.04317510128021	-0.231133744120598	0.245807215571404	-1.15934479236603	-0.847838222980499
s4	r4	5	anaman	44	1	-0.463417828083038	-1.80752182006836	1.15703809261322	-0.940225124359131	-1.57794797420502	-0.295644819736481	0.303655862808228	1.47430372238159	-1.32140696048737	0.647266864776611	0.323676884174347	-1.3931268453598	-0.17116579413414	0.998080849647522	2.05196785926819
s4	r4	4	appbos	38	0	0.24391396343708	1.32245457172394	-0.259778261184692	1.09189367294312	-0.530381500720978	-0.338871330022812	0.393258720636368	0.279748499393463	-0.440724819898605	-0.256531536579132	0.760123550891876	0.574143588542938	-0.0403729602694511	-1.06292140483856	-0.868972420692444
s4	r4	3	appbos	41	-1	1.25813591480255	1.20868909358978	-0.888038396835327	0.389750242233276	0.0102524003013968	0.61683863401413	2.03114652633667	-2.26776719093323	2.71883535385132	-1.15318596363068	-1.64425408840179	0.0637982711195946	1.1946097612381	-1.41837346553802	-1.74796760082245
s4	r4	5	appbos	47	1	-0.496842503547668	-1.35342907905579	0.610992312431335	-0.898583471775055	1.3572918176651	1.22021508216858	-0.0367613546550274	-0.400538563728333	0.0985791310667992	-0.23498223721981	0.165737688541412	1.23962783813477	1.38492214679718	-1.4444854259491	-0.405960619449615
s4	r4	3	appper	36	-1	-0.434972882270813	-0.888785779476166	0.724495828151703	0.839082181453705	-1.04218804836273	-0.221870750188828	-1.14784598350525	0.883655726909637	-1.16627395153046	0.708820402622223	-0.8894003033638	-0.821006596088409	-1.75818300247192	2.26061081886292	1.57496964931488
s4	r4	5	appper	43	1	-0.686345636844635	0.848148226737976	-1.64079117774963	0.418856143951416	-0.162042647600174	-0.18064558506012	1.30978393554688	-0.452848523855209	0.320930331945419	-1.11850345134735	-0.0354356802999973	0.0894914716482162	0.412305593490601	-0.715613663196564	-0.537766456604004
s4	r4	5	appper	46	1	-0.678992211818695	-0.210180595517159	1.22174215316772	-1.35927820205688	-0.122248068451881	-0.0816738158464432	-1.17531132698059	0.899228990077972	-0.698765933513641	1.36848878860474	1.24827253818512	-0.249020859599113	-0.976003348827362	-0.487655699253082	0.106322892010212
s4	r4	5	sinman	39	1	0.627903819084167	0.544519007205963	0.898300051689148	-0.207316890358925	0.856926321983337	-1.39596498012543	-0.18755304813385	-0.21215794980526	-1.10399127006531	0.0413109660148621	0.598566353321075	0.616322755813599	-0.250614404678345	1.41609477996826	-0.557541310787201
s4	r4	5	sinman	40	1	0.540731191635132	0.720358610153198	-1.29692828655243	1.75617647171021	-0.480081021785736	-0.323345720767975	0.360247522592545	-1.18534922599792	0.81434839963913	-0.812682509422302	-0.715582668781281	-0.684956789016724	0.170407697558403	-0.477110087871552	-0.198791146278381
s4	r4	5	sinman	45	1	-0.308045238256454	-1.26656925678253	0.256067723035812	-1.05867111682892	0.139793321490288	1.34094643592834	-0.294359713792801	1.25745248794556	0.36223828792572	0.463466435670853	-0.175389975309372	0.212389767169952	0.741344749927521	0.168599531054497	0.8534255027771
s5	r1	4	fra	4	-1.10416666666667	-0.164033010601997	0.395140379667282	-0.021003894507885	0.628630518913269	-0.0396204479038715	0.896498620510101	0.577399432659149	-0.490078091621399	-1.33202731609344	-0.327836662530899	-1.19246423244476	0.595208048820496	0.427230030298233	0.0158503018319607	0.277858018875122
s5	r1	5	fra	5	-0.104166666666667	1.06462061405182	-0.928657412528992	-0.390914380550385	-0.506737887859344	1.7761195898056	0.00922448467463255	0.328163385391235	-0.518961846828461	1.32597196102142	1.08014798164368	1.28776013851166	1.59526240825653	-0.018322953954339	-0.868429362773895	-0.757392585277557
s5	r1	6	fra	11	0.895833333333333	-0.866789042949677	2.04004144668579	-0.878190040588379	-0.55621063709259	-1.86740732192993	-0.131633386015892	0.691769540309906	0.785928308963776	-0.96163284778595	-0.0732624530792236	-0.630423307418823	-1.99387741088867	0.26499941945076	0.230120971798897	0.390750259160995
s5	r1	6	kok	3	0.895833333333333	-0.426696717739105	-0.445451200008392	0.240059167146683	-0.895010888576508	0.373448640108109	-0.50292032957077	-0.902267873287201	0.0653297454118729	0.680328071117401	-2.59635901451111	-0.979641616344452	-0.379159599542618	-0.839193880558014	0.0220138020813465	0.35680416226387
s5	r1	6	kok	7	0.895833333333333	-0.0100784199312329	-0.77287894487381	-0.0697503015398979	1.09574389457703	0.51287853717804	-0.430272907018661	-0.735729157924652	-1.69935011863708	1.75297880172729	0.938946008682251	0.145308941602707	0.735539674758911	0.932997107505798	1.48710083961487	-0.955537497997284
s5	r1	5	kok	12	-0.104166666666667	-1.34806478023529	0.502486109733582	0.625634133815765	1.50142431259155	-0.739419221878052	-0.489048600196838	0.121722854673862	1.79207336902618	0.294419705867767	0.748168349266052	2.73289966583252	-1.46024513244629	-0.21978223323822	-1.03636431694031	1.00174164772034
s5	r1	5	lim	2	-0.104166666666667	0.814527690410614	-0.531418204307556	0.363351404666901	-1.35622918605804	-0.497762084007263	0.432521969079971	0.844157218933105	-0.629250168800354	-0.591295719146729	-0.95388001203537	-2.29125428199768	1.06704676151276	-0.110467687249184	0.672588288784027	-1.08462345600128
s5	r1	4	lim	6	-1.10416666666667	1.67125928401947	0.307273387908936	-0.959557414054871	0.675580382347107	0.0252914074808359	-1.57173919677734	-3.68858432769775	1.29205989837646	0.0462495386600494	1.67169106006622	2.60009336471558	-0.276265382766724	-1.64236354827881	-1.61053776741028	1.65622699260712
s5	r1	7	lim	9	1.89583333333333	-0.372061789035797	-0.294122248888016	1.10814118385315	-0.701812148094177	-1.380411028862	0.0533777959644794	1.25536572933197	0.223208203911781	-1.31619369983673	-0.104397788643837	-0.339956194162369	-0.319927275180817	0.691285848617554	0.363591492176056	-0.876702487468719
s5	r1	5	ska	1	-0.104166666666667	-0.316393822431564	0.0463859401643276	0.284567624330521	0.133126899600029	0.108089625835419	0.326503932476044	0.391401678323746	0.343005865812302	-0.91615754365921	-0.228254199028015	-0.79999965429306	-0.0967390462756157	0.119362533092499	0.397739976644516	-0.526086688041687
s5	r1	3	ska	8	-2.10416666666667	1.13076162338257	-2.28150820732117	-0.0219797939062119	-0.679475069046021	2.29012775421143	2.01593470573425	1.82074177265167	-1.65793442726135	1.48531675338745	-0.59194940328598	-0.193646982312202	2.34285831451416	0.48352637887001	2.27889323234558	0.95810878276825
s5	r1	5	ska	10	-0.104166666666667	-1.25279748439789	1.52351891994476	1.4503972530365	0.0668381527066231	-0.325307607650757	0.649702727794647	0.362974107265472	-0.292677879333496	-1.17718589305878	-0.194178760051727	-1.46272706985474	-1.80248188972473	-0.304638892412186	0.0328023061156273	-1.0118180513382
s5	r2	5	fra	13	-0.104166666666667	-0.118691071867943	-0.161004945635796	-0.448954254388809	-0.28787499666214	0.0808627605438232	-0.660301148891449	-0.461403697729111	1.54338955879211	-0.678936958312988	1.71443486213684	0.383239358663559	-0.694489896297455	0.686781227588654	-1.64296555519104	1.12757539749146
s5	r2	6	fra	19	0.895833333333333	0.900191247463226	-0.960057020187378	0.522690236568451	0.793758273124695	-0.113371290266514	0.350261151790619	-0.687972128391266	0.976105153560638	0.284477263689041	-0.00043596382602118	0.429447054862976	-0.174185886979103	-0.183446064591408	0.214693665504456	-0.699946403503418
s5	r2	6	fra	22	0.895833333333333	-0.555466115474701	0.498433738946915	-1.10559046268463	0.765331149101257	0.0225061140954494	-0.405443221330643	-0.163672611117363	-0.406060695648193	1.05591213703156	0.146581172943115	1.15055751800537	-0.690450668334961	-0.704875469207764	-2.16543865203857	-0.169849812984467
s5	r2	7	kok	14	1.89583333333333	-0.0839233696460724	1.65542531013489	-0.685074627399445	0.285613089799881	-0.0613799579441547	0.170644655823708	-0.0769169479608536	-0.786587119102478	-0.788293480873108	-0.723995864391327	-0.421386897563934	1.40438842773438	0.0864607840776443	0.642269313335419	0.856868922710419
s5	r2	6	kok	17	0.895833333333333	-0.221608549356461	0.433078318834305	-0.796551585197449	0.43038010597229	0.178700774908066	0.282648146152496	0.209945932030678	-0.683402597904205	0.440263718366623	-0.546913921833038	-0.644692003726959	-0.350078612565994	0.143875613808632	0.601147472858429	0.0356849990785122
s5	r2	5	kok	24	-0.104166666666667	-0.570483565330505	0.49586209654808	-0.332758516073227	-1.93022394180298	0.624521672725677	-0.729756414890289	0.61442095041275	-2.3882999420166	1.94543755054474	-0.938622951507568	-0.272337794303894	0.959396839141846	0.371867179870605	-1.29445970058441	-1.66774606704712
s5	r2	3	lim	15	-2.10416666666667	-0.268311053514481	-0.0347713716328144	1.37830770015717	0.72381603717804	-0.878862798213959	-1.23568272590637	0.0462994389235973	0.945182323455811	-1.76544404029846	1.34854066371918	0.817197740077972	0.0205606408417225	-0.645011484622955	0.460003077983856	-0.435325443744659
s5	r2	6	lim	20	0.895833333333333	1.07304489612579	-1.84565126895905	-1.64577281475067	-0.130080625414848	1.12295520305634	0.326439470052719	0.388723820447922	1.52370548248291	0.252883434295654	-1.05483150482178	-0.763766229152679	1.10881328582764	1.24161612987518	1.60892701148987	2.16911268234253
s5	r2	4	lim	21	-1.10416666666667	-0.338369935750961	-0.288448393344879	-0.31400340795517	-0.203737333416939	-0.0675898119807243	0.123719900846481	-0.113948680460453	-0.335536926984787	0.988824248313904	-0.147896766662598	-0.502892017364502	-0.349308758974075	0.665505826473236	0.166153997182846	0.225745514035225
s5	r2	4	ska	16	-1.10416666666667	1.1344541311264	-0.219081372022629	1.15392374992371	-0.319090038537979	-0.726452469825745	0.44353973865509	-0.736901700496674	-0.497700661420822	-0.0816749408841133	0.0492012575268745	0.601385891437531	-0.0512457713484764	-1.38997757434845	0.987478733062744	-0.537651181221008
s5	r2	5	ska	18	-0.104166666666667	0.954574465751648	1.38157165050507	-1.17724108695984	0.675780594348907	-0.93453711271286	-1.44881165027618	-2.04839873313904	0.782599985599518	-1.40301704406738	-0.133337780833244	0.0526337623596191	-0.0908780097961426	-1.10663640499115	0.282398045063019	0.689881205558777
s5	r2	3	ska	23	-2.10416666666667	-3.64836359024048	-0.242856100201607	2.23440718650818	-2.17486906051636	-2.29469323158264	2.43946266174316	2.67728304862976	1.13592147827148	0.454619824886322	-0.111544981598854	1.3958181142807	-2.36366415023804	1.35669875144958	-1.66609358787537	0.204460442066193
s5	r3	4	anaman	25	-1.10416666666667	0.569939613342285	0.32247194647789	0.214586079120636	0.557549774646759	0.517149984836578	-0.0850166827440262	-0.743744373321533	-0.108697600662708	-0.172059968113899	1.37032234668732	0.0969005450606346	-0.20770001411438	-0.522925496101379	-0.409512788057327	-0.955431640148163
s5	r3	3	anaman	32	-2.10416666666667	1.76412689685822	0.0320446453988552	0.48651596903801	2.22154664993286	1.55296659469604	-1.09039342403412	-1.21268701553345	-0.0669791027903557	0.843541085720062	1.71308481693268	-0.379609882831573	-0.0661000087857246	-0.614475429058075	-1.13694655895233	-1.12443745136261
s5	r3	6	anaman	34	0.895833333333333	0.798281013965607	-0.740624666213989	-0.735833406448364	-0.235498011112213	0.768477261066437	-1.52618527412415	-0.290097743272781	-0.323920279741287	0.915680527687073	-0.773553848266602	-0.658792316913605	0.886119961738586	0.528498947620392	1.42854070663452	-0.905703186988831
s5	r3	6	appbos	28	0.895833333333333	-0.80907666683197	-0.944773435592651	0.377835810184479	0.259095638990402	0.288348913192749	2.04301738739014	1.42504072189331	-1.07285118103027	-1.63342082500458	-1.42887651920319	-0.922833442687988	0.799257576465607	0.874681830406189	0.137528449296951	-0.0729616805911064
s5	r3	5	appbos	29	-0.104166666666667	-0.237681046128273	-0.0588007904589176	-0.212442547082901	0.132406547665596	0.383927345275879	-0.131188288331032	0.413893938064575	0.186033621430397	-0.30909338593483	-0.0370869301259518	-0.510517656803131	0.149360209703445	-0.160393491387367	0.209307357668877	0.652821004390717
s5	r3	7	appbos	35	1.89583333333333	-0.777145445346832	0.606890976428986	0.0532787665724754	-0.562163293361664	1.07660233974457	0.355512887239456	0.79015040397644	0.475712507963181	-0.555348098278046	-0.258770525455475	0.833694577217102	0.16061843931675	-0.575525104999542	-1.1654292345047	0.997471570968628
s5	r3	3	appper	27	-2.10416666666667	-0.756929278373718	0.415932714939117	0.0198815707117319	-0.269490331411362	-2.10463309288025	-0.156415358185768	-0.760329842567444	0.977234601974487	-1.06382608413696	0.483199119567871	0.729474902153015	-1.29725551605225	-0.0450892224907875	0.677237153053284	2.00458955764771
s5	r3	5	appper	31	-0.104166666666667	0.319341868162155	0.376574903726578	0.778327167034149	0.98530387878418	0.225574254989624	-0.710774481296539	0.0779507607221603	0.00832023750990629	-0.199325993657112	0.167421713471413	-0.546917796134949	0.0387978181242943	0.804094612598419	0.287512838840485	-0.444947361946106
s5	r3	4	appper	36	-1.10416666666667	1.84428668022156	-1.09644615650177	-2.32231140136719	-1.9412579536438	1.4876344203949	1.29782831668854	0.815182864665985	-0.857652068138123	1.34759175777435	-0.245387107133865	0.650418639183044	2.02589559555054	0.00914262421429157	-0.0744702517986298	-0.59288227558136
s5	r3	5	sinman	26	-0.104166666666667	0.323005259037018	0.947720348834991	-0.167589530348778	-0.623270571231842	-0.851311683654785	0.0157258845865726	-1.70400178432465	-1.20685815811157	1.09064173698425	1.46825313568115	1.15152859687805	-1.00440764427185	-2.03356790542603	-0.544309318065643	-0.10202880948782
s5	r3	2	sinman	30	-3.10416666666667	-1.3159989118576	0.717360138893127	0.92171573638916	1.11992728710175	0.218194648623466	-0.199080750346184	-0.0270521007478237	0.401095569133759	0.633185565471649	-0.818641662597656	-0.648193061351776	0.0277800131589174	0.42374312877655	-0.673880755901337	-0.614336311817169
s5	r3	5	sinman	33	-0.104166666666667	0.116553880274296	-0.598730504512787	-0.591871678829193	-0.292593210935593	-0.0371594913303852	0.399941056966782	0.313303768634796	-0.0666332468390465	-0.249183148145676	-1.00086665153503	-0.994681775569916	0.0954321920871735	0.459538787603378	0.972343981266022	-0.0428292788565159
s5	r4	6	anaman	40	0.895833333333333	-0.390755832195282	1.37123215198517	-2.4271080493927	0.598201274871826	-1.64131712913513	-1.13952171802521	0.301291733980179	-1.17216992378235	1.24962747097015	-1.75890958309174	-0.833680033683777	0.262701779603958	0.795899629592896	-0.0618338063359261	0.487431406974792
s5	r4	5	anaman	42	-0.104166666666667	0.661512970924377	-1.74582695960999	1.89819014072418	0.111660279333591	0.413872987031937	-0.4756019115448	0.283089846372604	0.63234806060791	0.685371994972229	0.676816046237946	-0.950136661529541	0.935834586620331	0.941398680210114	0.817880868911743	-2.57027578353882
s5	r4	5	anaman	47	-0.104166666666667	-0.147758156061172	0.17034487426281	0.302528858184814	-0.164632499217987	-0.513998866081238	-0.675259232521057	-0.297394156455994	0.265340566635132	-1.85176742076874	1.17371702194214	0.555344641208649	-1.33319175243378	0.943158030509949	0.576575458049774	2.01503610610962
s5	r4	7	appbos	37	1.89583333333333	0.042291883379221	-0.26825138926506	1.08697724342346	0.780398011207581	0.0531884022057056	-0.425488144159317	0.026788393035531	1.23669135570526	-0.941726505756378	0.495323568582535	0.928835928440094	-0.290897190570831	-1.13363349437714	-0.229336872696877	-0.580070018768311
s5	r4	6	appbos	43	0.895833333333333	-1.13028454780579	0.665370166301727	0.749747216701508	0.851858258247375	0.240080058574677	-1.36825466156006	-0.373454481363297	2.10074210166931	-0.576677560806274	0.901362001895905	1.53826141357422	-0.917097508907318	-2.00210285186768	-1.19312381744385	0.297931402921677
s5	r4	6	appbos	46	0.895833333333333	0.180169180035591	-0.292505323886871	0.430974245071411	-2.51838040351868	-0.279770314693451	2.00589227676392	0.19514425098896	-2.02305388450623	0.132084488868713	-1.81788456439972	-0.703476369380951	0.186659261584282	1.69653069972992	0.764912128448486	0.461519360542297
s5	r4	5	appper	38	-0.104166666666667	0.236913353204727	0.439512997865677	0.104566797614098	0.965462565422058	0.860971331596375	2.33700656890869	-0.888646483421326	0.620929479598999	-0.910231232643127	1.1370108127594	0.740187287330627	-0.628015637397766	-3.13091015815735	-1.74361562728882	-0.913962662220001
s5	r4	6	appper	41	0.895833333333333	0.0999444797635078	-0.690892994403839	-0.379227727651596	-0.0630414038896561	0.302699774503708	0.433532416820526	0.222605437040329	0.145348742604256	0.827462136745453	0.603771150112152	-0.0407532602548599	0.344061315059662	1.87109172344208	-0.2560915350914	1.28388738632202
s5	r4	6	appper	48	0.895833333333333	1.98658084869385	-2.72734427452087	0.6439568400383	-1.31727278232574	1.54301869869232	-0.44106251001358	0.215356543660164	-1.0188467502594	1.16926646232605	-0.870479226112366	-0.457039505243301	1.63018250465393	0.0584525130689144	1.15179681777954	0.310647487640381
s5	r4	6	sinman	39	0.895833333333333	-0.691903471946716	1.32396125793457	-2.16334199905396	1.53124177455902	-0.775320529937744	-1.53162181377411	-0.156147986650467	-0.402963161468506	0.0199162773787975	-0.023991210386157	-0.948540508747101	-0.977095067501068	-0.23723416030407	1.34499287605286	0.349172562360764
s5	r4	6	sinman	44	0.895833333333333	-0.631104826927185	1.50917434692383	0.814014375209808	0.919751703739166	-1.70595955848694	-0.40986379981041	1.1207857131958	0.658583581447601	-0.871069252490997	1.02009081840515	0.509761989116669	0.389526218175888	1.26052367687225	0.102289944887161	-1.55327022075653
s5	r4	5	sinman	45	-0.104166666666667	-0.2356116771698	-0.00770542863756418	-0.397507697343826	-1.08147466182709	0.788076043128967	0.562401413917542	-0.461601167917252	-0.410423815250397	0.423536330461502	-1.14593827724457	-0.240389406681061	0.0534560009837151	-0.518388390541077	-1.16185188293457	0.384489595890045
s6	r1	4	anaman	4	-0.75	-0.143552273511887	-0.945591986179352	-1.13412714004517	-0.626547455787659	1.00231277942657	-0.377509355545044	0.356077551841736	0.901870906352997	-0.169641926884651	-0.0903751254081726	0.291813254356384	0.716509401798248	0.841850697994232	-0.61273729801178	0.387940049171448
s6	r1	4	anaman	7	-0.75	-0.32261648774147	2.06991362571716	-0.370998024940491	0.13754840195179	-0.27983695268631	-1.02168440818787	-0.193127915263176	-0.215799435973167	-0.630373656749725	-1.2176513671875	0.618645071983337	1.15120279788971	-0.812192559242249	0.476646512746811	-1.25215315818787
s6	r1	5	anaman	9	0.25	0.423270225524902	0.345576077699661	0.829968750476837	0.652720153331757	-0.930197954177856	0.750854790210724	0.521747052669525	0.655008018016815	0.611282706260681	0.41623118519783	-1.10901951789856	-0.00825003534555435	-0.39004772901535	0.153255745768547	-0.296512812376022
s6	r1	6	appbos	1	1.25	0.255129635334015	-0.560963988304138	0.536658644676208	0.593652367591858	-0.820443034172058	0.651381850242615	-1.01988315582275	-0.184797048568726	0.344943642616272	0.674908876419067	-1.17711555957794	-0.392627388238907	0.0720483064651489	0.5782750248909	0.164672330021858
s6	r1	6	appbos	6	1.25	-0.0726996213197708	0.78513777256012	-0.397779315710068	-0.0413811840116978	-0.487989395856857	-0.127804636955261	-0.547082602977753	-2.21544671058655	2.05366921424866	-0.448417037725449	1.03478956222534	0.492168694734573	0.317240715026855	-0.688939809799194	-0.42779278755188
s6	r1	4	appbos	12	-0.75	0.224644929170609	-0.868095278739929	0.997157514095306	-0.839729011058807	1.09939563274384	0.209457293152809	0.859881520271301	2.01669764518738	-2.62850904464722	1.34110164642334	0.00656340084969997	-2.90663433074951	-0.289996087551117	-0.841504633426666	1.16861271858215
s6	r1	7	appper	2	2.25	-0.898307085037231	-1.29920506477356	-0.522166967391968	0.441910266876221	0.417660534381866	0.471762120723724	-0.29379466176033	0.114640839397907	0.333376705646515	0.0972088277339935	-0.278812021017075	-1.16303420066833	0.497250884771347	1.01013827323914	1.02932250499725
s6	r1	6	appper	8	1.25	-1.1562625169754	-0.0875238478183746	1.13468253612518	-1.28326237201691	-0.208157271146774	0.631173849105835	1.69768941402435	-1.64793038368225	-0.46258619427681	-1.33598184585571	0.279620707035065	1.32556486129761	1.28504633903503	0.917130291461945	0.483668059110641
s6	r1	6	appper	11	1.25	0.899392604827881	0.625490605831146	-0.391286045312881	-0.55181759595871	-0.0843339636921883	0.390068799257278	-0.837697088718414	1.33913373947144	-1.6154990196228	-0.804916262626648	0.750916838645935	0.498319387435913	-0.944426536560059	-0.926708281040192	-0.0703858584165573
s6	r1	5	sinman	3	0.25	-0.0392410904169083	-1.71885550022125	0.483521163463593	-0.432464331388474	0.719109952449799	0.440777212381363	-0.298894584178925	-0.513988614082336	1.64650571346283	0.504515469074249	0.0892157554626465	-0.74517297744751	0.663370072841644	-0.535386323928833	0.724579513072968
s6	r1	5	sinman	5	0.25	0.121608734130859	-0.995518326759338	0.00338461739011109	0.870093047618866	0.357612729072571	-0.827207863330841	-0.181761726737022	-0.83747661113739	1.50500667095184	0.485030382871628	-0.630231082439423	-0.35435825586319	-0.439736306667328	0.627110421657562	0.273483693599701
s6	r1	5	sinman	10	0.25	0.319952845573425	2.68113207817078	-0.674536824226379	1.31251978874207	-0.800767838954926	-0.623591125011444	-1.43145656585693	-0.425198882818222	-0.0886547714471817	0.794772624969482	0.796456813812256	1.46117413043976	-1.66069829463959	0.461056053638458	-2.76098728179932
s6	r2	6	anaman	15	1.25	1.16759872436523	0.383584529161453	-0.832116663455963	1.68192994594574	-0.93833339214325	-1.11243760585785	0.991711258888245	0.565202236175537	-0.600678324699402	1.67901420593262	-0.125686153769493	-0.382952719926834	0.908364117145538	-0.0506435111165047	-0.324372321367264
s6	r2	6	anaman	19	1.25	0.588363230228424	-0.176763847470284	-1.84129548072815	1.63800096511841	1.65254700183868	-1.32708179950714	0.153503373265266	0.391669631004333	-0.223100677132607	-0.711679220199585	-0.427450388669968	0.623999893665314	-1.27287042140961	-0.7986661195755	0.249543637037277
s6	r2	6	anaman	22	1.25	-0.553278505802155	0.396522045135498	0.612498223781586	-1.40739154815674	0.786669075489044	-0.462974071502686	-0.685432195663452	-0.76059901714325	0.592842817306519	-0.221368998289108	0.886021614074707	0.0226763896644115	-0.524209797382355	-0.835371971130371	-1.20624959468842
s6	r2	6	appbos	13	1.25	0.559966504573822	-0.780926704406738	0.627891719341278	-0.226587057113647	0.286947190761566	-0.205532684922218	-0.254235476255417	-0.152629747986794	0.903202414512634	0.452291041612625	-0.158299222588539	-0.514043986797333	-0.375218272209167	-0.385307192802429	0.73744136095047
s6	r2	5	appbos	18	0.25	-0.474198788404465	0.645122468471527	1.46302485466003	-2.02258944511414	-1.25912523269653	1.96475338935852	2.08019256591797	0.925676941871643	-2.79273653030396	-1.61006677150726	-1.41050100326538	1.23349690437317	1.75712621212006	0.799327731132507	1.66940975189209
s6	r2	6	appbos	23	1.25	-1.35917103290558	0.438367366790771	0.457606017589569	-1.25783371925354	-0.651362836360931	0.0555433593690395	-0.383053421974182	-0.995617568492889	0.0778259783983231	-1.74316620826721	0.178149923682213	0.617345809936523	1.42493200302124	1.01369714736938	-2.17450642585754
s6	r2	7	appper	16	2.25	0.492207437753677	-0.122192949056625	-1.40818107128143	-1.08477556705475	-1.75661063194275	0.72515082359314	0.860325694084167	1.85094177722931	1.01886093616486	0.0660563856363297	-0.435795187950134	-1.36026096343994	-0.501319587230682	0.0921695157885551	1.45398998260498
s6	r2	5	appper	17	0.25	0.0781088247895241	0.113277621567249	-0.307212650775909	-0.125598922371864	-0.102522909641266	-0.335740804672241	-0.732246160507202	-0.895466685295105	0.0260686594992876	-0.0588319301605225	0.22633059322834	0.304475396871567	-0.324624270200729	-0.0396667681634426	0.366381406784058
s6	r2	7	appper	24	2.25	-0.296778291463852	-0.351488590240479	1.93791389465332	-0.620101571083069	0.266017943620682	1.71097230911255	1.31607389450073	0.719932615756989	-0.780463516712189	0.243569672107697	0.320372074842453	-0.590817749500275	1.22270667552948	0.587608873844147	-0.289328187704086
s6	r2	4	sinman	14	-0.75	0.136072501540184	-1.82478952407837	0.396724224090576	1.37005043029785	1.02442979812622	0.573778033256531	-2.49905514717102	1.09336996078491	0.911311328411102	2.0084764957428	-2.23160028457642	0.482926607131958	-0.957084953784943	-0.323953181505203	1.90173780918121
s6	r2	5	sinman	20	0.25	-1.15498948097229	0.581918656826019	-2.09834241867065	3.0367317199707	1.86831998825073	-0.650712847709656	-1.13542234897614	-0.420759201049805	0.0300984773784876	-0.390484690666199	2.90505862236023	-0.860868394374847	-0.342250168323517	0.371400415897369	-1.50204026699066
s6	r2	6	sinman	21	1.25	0.0704314634203911	-0.135478496551514	0.0631383880972862	0.652979254722595	-0.244945257902145	-0.409465909004211	0.804576814174652	-0.132669866085052	0.172637984156609	0.385095983743668	-0.02442835457623	-0.661173105239868	0.308152824640274	-0.658906280994415	0.588856875896454
s6	r3	4	fra	25	-0.75	-0.400477975606918	0.202240183949471	0.639686703681946	-0.19746869802475	-0.625757455825806	-0.879189074039459	0.732541799545288	-0.269805997610092	0.601822018623352	-0.24941648542881	-0.0364303328096867	-0.0666266530752182	0.00699919229373336	-0.404051572084427	-0.137472033500671
s6	r3	3	fra	30	-1.75	0.961551368236542	0.00733022997155786	0.329608589410782	-0.286436289548874	0.461069703102112	0.974579572677612	0.637527585029602	0.0995893850922585	-0.362976878881454	0.459173977375031	0.0353694632649422	-0.417795360088348	1.281254529953	-0.829646468162537	0.113012388348579
s6	r3	5	fra	36	0.25	0.458525359630585	1.03668737411499	-0.808014571666718	0.59666907787323	-0.531679153442383	-2.14137506484985	-0.452536046504974	-2.34533214569092	-0.0860123932361603	0.258813679218292	1.01082539558411	0.862175405025482	-2.82862997055054	0.523284256458282	-0.469791144132614
s6	r3	3	kok	26	-1.75	0.981101095676422	0.166892841458321	1.26983022689819	-0.850945293903351	-0.0707521811127663	-0.871324837207794	-0.677850663661957	-0.959151446819305	-1.0487517118454	-0.561385571956635	0.321699112653732	0.0384810157120228	-0.0629511326551437	-0.95524263381958	-1.5405148267746
s6	r3	3	kok	32	-1.75	0.861282229423523	-0.218141376972198	-1.5839536190033	-1.5139547586441	1.40569853782654	1.06521725654602	-0.682220578193665	1.06092715263367	1.45878434181213	-0.778482139110565	0.0314637720584869	1.92411494255066	-0.229595482349396	-2.48392748832703	-0.703749418258667
s6	r3	6	kok	35	1.25	-0.870258569717407	-0.677768588066101	-1.28385698795319	-0.676342248916626	-1.32676982879639	-0.478619128465652	1.28227984905243	0.323087781667709	-0.858004987239838	0.733815491199493	-2.56514549255371	-0.352916181087494	-0.176693931221962	3.83497667312622	1.30517292022705
s6	r3	4	lim	27	-0.75	-0.397948950529099	-0.553075969219208	1.25199258327484	1.11399281024933	0.243368580937386	-0.686369180679321	0.182439044117928	-1.19693005084991	-1.0584317445755	-0.309243828058243	-0.28525698184967	-0.90127831697464	1.10265564918518	0.876687824726105	0.252389997243881
s6	r3	5	lim	29	0.25	-1.03180646896362	0.841608107089996	1.09297358989716	-1.0831344127655	-0.828533053398132	1.93176937103271	0.481655865907669	0.343527972698212	1.03753197193146	-0.194113209843636	-0.282393574714661	-0.0954504385590553	1.18249988555908	0.994408190250397	0.111269794404507
s6	r3	4	lim	34	-0.75	-0.167594060301781	0.227830365300179	-0.0522001795470715	-0.259316623210907	-2.30403590202332	0.927857279777527	-0.131765648722649	1.70763742923737	-0.839027047157288	1.16137516498566	0.286944985389709	-1.17451786994934	-0.0668700039386749	0.760345757007599	1.4510064125061
s6	r3	2	ska	28	-2.75	1.01775109767914	-0.0909567251801491	0.0630278885364532	1.47139608860016	1.3830087184906	-1.37868809700012	-0.373769640922546	1.47979509830475	0.915098249912262	-1.96553719043732	0.949611902236938	1.90250766277313	-1.09765768051147	-2.32291841506958	-1.14845383167267
s6	r3	2	ska	31	-2.75	1.78542566299438	0.609722316265106	-0.397505581378937	-1.08246803283691	1.33656048774719	2.26658344268799	0.351833194494247	1.00036060810089	0.168419346213341	0.568658828735352	0.398125261068344	0.593027949333191	0.386415034532547	-0.880571961402893	-0.526346504688263
s6	r3	3	ska	33	-1.75	-1.55450773239136	-0.236094236373901	-0.132472231984138	0.674292087554932	0.368840366601944	-1.28025436401367	0.254769742488861	-0.0791890919208527	0.936324000358582	-0.417296200990677	0.0879150629043579	-0.244183912873268	0.664299964904785	0.481442719697952	0.228095382452011
s6	r4	6	fra	37	1.25	1.10516321659088	0.318326622247696	0.133301198482513	0.243911042809486	-0.244185090065002	-0.452104151248932	-0.502605497837067	-0.562841176986694	-0.0594260431826115	1.11930000782013	0.0808631107211113	0.0610914938151836	-0.803687155246735	-0.909172117710114	-0.120783559978008
s6	r4	5	fra	42	0.25	-3.65506458282471	-0.769747376441956	-0.150033220648766	0.274814993143082	1.19919073581696	-0.912364602088928	1.08121383190155	-1.08029568195343	-1.76651358604431	-0.848042786121368	-0.300941824913025	-1.57724356651306	1.77728259563446	0.418856084346771	-0.119226522743702
s6	r4	6	fra	47	1.25	0.690076351165771	-0.312075227499008	0.915463149547577	-0.346351385116577	-1.48074913024902	0.939474821090698	-2.30094289779663	-1.04977095127106	1.02939581871033	-0.960474908351898	-0.362252116203308	-0.638052761554718	-1.56080055236816	0.42301681637764	-0.0893124938011169
s6	r4	3	kok	39	-1.75	-0.852210581302643	-0.820114314556122	-1.07044911384583	-0.205928266048431	0.634444177150726	-0.0188833344727755	-0.881454050540924	-0.498444020748138	-0.784833192825317	1.37133574485779	-0.424264937639236	1.0771871805191	0.499583929777145	-0.982552766799927	1.0715309381485
s6	r4	3	kok	41	-1.75	0.299828857183456	0.485671579837799	-1.36651122570038	0.817704200744629	-1.13622426986694	0.799200475215912	0.908025205135345	0.563404858112335	-0.283518433570862	0.161839976906776	-0.167111173272133	-0.26981309056282	0.337248682975769	1.27890419960022	0.506200730800629
s6	r4	7	kok	48	2.25	1.44321930408478	1.40781128406525	0.465631723403931	0.593957304954529	1.23337626457214	-0.459719061851501	-0.0973332226276398	-0.359404504299164	0.324243277311325	-0.111157551407814	2.56161117553711	-0.381706595420837	-1.68729877471924	0.098217286169529	-0.09154362231493
s6	r4	5	lim	38	0.25	0.768705546855927	-2.08806037902832	1.65458881855011	-0.201092585921288	-1.36029589176178	0.252436935901642	1.4108053445816	-0.308559209108353	0.810566365718842	0.520739495754242	-1.94206404685974	-0.254943698644638	0.636890769004822	-0.0635181367397308	-0.410976707935333
s6	r4	5	lim	44	0.25	1.59784233570099	2.31555223464966	1.67965340614319	-0.532270729541779	-0.585792899131775	-0.425793468952179	0.154802516102791	-0.317587167024612	0.23464871942997	0.564109027385712	1.09503221511841	1.15126729011536	-1.17397224903107	-0.683708786964417	-1.44570684432983
s6	r4	5	lim	45	0.25	-1.33774483203888	-0.829251170158386	-0.514728486537933	-1.25333309173584	1.12847006320953	0.263825327157974	1.08355414867401	0.984591245651245	-0.353514134883881	0.78941136598587	-0.0640469416975975	-2.21864295005798	1.31675553321838	0.887788951396942	1.22127020359039
s6	r4	2	ska	40	-2.75	1.09631049633026	-1.40551388263702	-1.88806343078613	0.368359237909317	0.972669541835785	-1.31098747253418	-1.26239943504333	-0.74119758605957	-0.341324985027313	0.14646902680397	-1.67035186290741	1.38491094112396	-0.349858820438385	0.161799773573875	0.185540914535522
s6	r4	3	ska	43	-1.75	-0.456202119588852	-0.270844548940659	-0.0592175908386707	0.61341404914856	0.375593632459641	-0.995196282863617	-1.57721388339996	-0.210143253207207	0.259425491094589	-3.23083353042603	0.692505836486816	0.477108240127563	-0.456661611795425	-0.570393860340118	-1.22526836395264
s6	r4	2	ska	46	-2.75	-1.20861971378326	1.45332169532776	0.245120137929916	-0.14752522110939	-1.1639119386673	1.7759929895401	1.23000729084015	1.23996591567993	-0.169313922524452	1.25560808181763	0.173276573419571	0.131633222103119	0.839377403259277	-0.0440488532185555	0.688345074653625
s7	r1	6	fra	1	1.72916666666667	0.609093248844147	0.485924333333969	0.163566559553146	-0.27103066444397	-0.039819523692131	-0.541868090629578	-0.550807058811188	-0.030464194715023	0.934751689434052	-0.492548555135727	-0.52721643447876	-0.537416815757751	-0.3488489985466	-0.761767864227295	-0.622991740703583
s7	r1	4	fra	6	-0.270833333333333	-0.664790332317352	0.0841734632849693	1.66119456291199	0.224907487630844	-0.923013925552368	1.10056173801422	-0.123920366168022	0.880718886852264	-0.526067852973938	-0.593880653381348	-0.526820480823517	-0.303727746009827	1.05066692829132	0.585116446018219	0.4733647108078
s7	r1	6	fra	12	1.72916666666667	0.206542000174522	-0.418282151222229	-1.71432530879974	0.319391220808029	1.24699664115906	1.04118347167969	2.32292747497559	0.00564763369038701	0.0776131302118301	-0.629862308502197	1.10512506961823	0.779074430465698	-0.364396929740906	-0.951654553413391	-0.547202467918396
s7	r1	5	kok	2	0.729166666666667	0.153483316302299	-0.518252432346344	0.448483258485794	0.828145384788513	-0.159540608525276	0.145622789859772	-0.181393280625343	0.414136499166489	-0.24606092274189	0.830802500247955	-1.64051830768585	-0.243970885872841	0.787913680076599	0.678374528884888	0.936037421226501
s7	r1	3	kok	8	-1.27083333333333	-0.979901015758514	2.47292733192444	0.304369270801544	-0.226223886013031	-1.15986728668213	-2.01944422721863	-2.82918095588684	-2.09841585159302	1.69485414028168	-0.386182218790054	1.86904418468475	0.386193603277206	0.33112445473671	0.477743566036224	-0.697255730628967
s7	r1	2	kok	11	-2.27083333333333	1.70084095001221	-1.96759784221649	-1.41893553733826	-0.318314790725708	1.57741856575012	-0.0116472067311406	-0.0743666887283325	-0.243671014904976	-0.843453288078308	0.590066432952881	0.527886033058167	0.902692854404449	-1.16306591033936	0.219414681196213	-0.535781860351562
s7	r1	6	lim	3	1.72916666666667	-1.12631213665009	-0.758576929569244	0.736822128295898	-0.366417706012726	0.00760745909065008	0.0447521097958088	1.78430247306824	0.907815873622894	-1.81057798862457	2.7221851348877	-0.85877513885498	-0.544281005859375	-0.0999530851840973	0.853555381298065	0.656591355800629
s7	r1	6	lim	5	1.72916666666667	-0.0139824114739895	0.557566523551941	0.36755159497261	-0.107885748147964	-0.405721068382263	-0.354278892278671	-1.19981753826141	-0.989482581615448	0.00904339924454689	-0.333532482385635	0.171996176242828	-0.0476970225572586	0.572357892990112	-0.512111008167267	-0.338401705026627
s7	r1	5	lim	10	0.729166666666667	-0.607864856719971	0.322648912668228	-1.80680680274963	0.249595105648041	1.40392863750458	-0.697522044181824	0.672560930252075	-0.197197541594505	0.504442155361176	-1.38010013103485	0.933188080787659	-0.565587103366852	-2.52513742446899	-0.300257533788681	1.06766140460968
s7	r1	2	ska	4	-2.27083333333333	0.577095866203308	-0.443206518888474	-0.215798810124397	-0.838455080986023	-0.905177116394043	1.30535459518433	0.661255717277527	1.24363625049591	-1.22049129009247	0.915190458297729	-0.480630904436111	-0.0420180410146713	-0.0273831952363253	0.557502925395966	1.77722251415253
s7	r1	2	ska	7	-2.27083333333333	-0.540753424167633	0.624935626983643	0.810648620128632	0.771992027759552	-0.706870496273041	-0.662939429283142	-0.0714354440569878	0.426147192716599	1.10132348537445	-0.346970528364182	0.485107123851776	0.385358810424805	1.11464977264404	0.751836180686951	-1.70621716976166
s7	r1	2	ska	9	-2.27083333333333	0.826668381690979	-0.71512234210968	-0.0626407489180565	-0.132319197058678	0.738649427890778	-0.333998620510101	-0.215209141373634	0.025427320972085	0.286591112613678	-0.535781562328339	-1.59549462795258	-0.637426376342773	-0.392052412033081	-1.35839200019836	-0.873193204402924
s7	r2	5	fra	13	0.729166666666667	-0.646471619606018	0.174067661166191	0.45918408036232	-0.500747442245483	-0.124093025922775	0.391239613294601	-0.0296592935919762	-0.437241405248642	-0.261783629655838	-0.187567844986916	0.226777821779251	-0.216483891010284	0.342980921268463	-0.276504844427109	0.225767835974693
s7	r2	6	fra	18	1.72916666666667	0.515867054462433	0.271348714828491	0.416980177164078	-0.495024710893631	-0.676848351955414	-0.253039419651031	-0.654269337654114	1.08313012123108	-0.559506058692932	-1.62743270397186	0.226855143904686	0.800776124000549	1.17585170269012	-0.475786805152893	-0.0301333982497454
s7	r2	6	fra	23	1.72916666666667	0.964937150478363	-0.467305362224579	-0.207312703132629	0.330979526042938	0.566803634166718	1.29787456989288	0.298485368490219	-0.555048823356628	2.39326167106628	1.51070654392242	0.197014704346657	-1.49970018863678	-0.055386982858181	-1.92910766601562	-0.638983249664307
s7	r2	2	kok	15	-2.27083333333333	0.0489509701728821	-0.384244233369827	-0.200161680579185	0.990799844264984	-1.32048094272614	0.128859058022499	0.0195103567093611	-0.179161101579666	-0.868662178516388	-0.531223952770233	-0.194133907556534	0.939298391342163	-0.432101547718048	0.736801743507385	1.56676471233368
s7	r2	3	kok	17	-1.27083333333333	-0.268764734268188	-0.400183826684952	1.72698605060577	-0.606120884418488	-0.234332278370857	-0.250883996486664	-0.492291778326035	1.06455266475677	-1.81560003757477	-0.450884342193604	-1.78034138679504	-0.559107780456543	1.11719644069672	1.23189842700958	1.09565424919128
s7	r2	3	kok	24	-1.27083333333333	0.759172558784485	0.13181047141552	0.180692210793495	-0.328592151403427	0.017155472189188	1.85399484634399	1.8606196641922	-0.473118215799332	2.15814781188965	0.778948307037354	0.562743008136749	2.23606586456299	0.376911580562592	-0.408479273319244	-2.91097068786621
s7	r2	5	lim	14	0.729166666666667	-2.68211007118225	2.05677270889282	-0.349327027797699	-0.680530667304993	-0.678776502609253	-0.529534697532654	-0.576538562774658	-0.659284055233002	-1.19452154636383	-0.697065234184265	1.77868473529816	0.147578358650208	0.19318126142025	1.23186111450195	1.630695104599
s7	r2	5	lim	20	0.729166666666667	0.365651965141296	-0.560230851173401	-1.41548097133636	0.144375190138817	2.27505421638489	-1.20778846740723	-1.0560976266861	-1.135866522789	1.5842137336731	-0.114262737333775	-0.352106660604477	-0.316044002771378	-2.13424324989319	-0.613060832023621	-1.45249032974243
s7	r2	5	lim	21	0.729166666666667	-1.30856776237488	0.780162572860718	0.983742952346802	0.258876293897629	-1.83398675918579	0.460763663053513	1.42708551883698	-0.954598426818848	-0.821060836315155	0.663538098335266	-0.55663126707077	0.0700775906443596	1.6481831073761	0.666630387306213	-0.134005010128021
s7	r2	1	ska	16	-3.27083333333333	1.09393334388733	-1.45826184749603	-1.06080269813538	2.50923633575439	1.0109555721283	-0.602224469184875	-0.528006970882416	0.234251618385315	-0.266010105609894	0.325025916099548	1.0815486907959	-0.023251473903656	-1.29246068000793	1.36933958530426	0.5314000248909
s7	r2	1	ska	19	-3.27083333333333	2.17382383346558	-1.51566314697266	-0.997704029083252	0.0122515447437763	1.80724036693573	-0.70797872543335	-0.0884225219488144	1.59929072856903	-1.31038796901703	0.616881310939789	0.600487053394318	-0.930032730102539	-2.06288838386536	0.299414783716202	0.210804209113121
s7	r2	1	ska	22	-3.27083333333333	-1.66454780101776	3.25963068008423	0.49954628944397	0.351715117692947	0.151654794812202	-2.20018887519836	-0.899558007717133	0.200189203023911	-0.824545383453369	1.53374552726746	0.242605894804001	-2.90013313293457	0.48988288640976	-0.995080292224884	1.36207187175751
s7	r3	3	anaman	27	-1.27083333333333	1.04938507080078	-1.23768937587738	-1.38791561126709	-0.540098190307617	-0.222482666373253	1.47462666034698	-0.741871118545532	0.74903267621994	1.28587520122528	-1.92961668968201	-0.359936237335205	1.45475721359253	1.75662708282471	-1.18392109870911	-0.524530529975891
s7	r3	5	anaman	31	0.729166666666667	0.458282977342606	0.311625063419342	1.42154443264008	-1.82314789295197	-1.27735817432404	-0.307377219200134	-0.931420087814331	-0.456716150045395	0.750607371330261	0.860895335674286	-0.736021816730499	0.868835270404816	-0.041293665766716	-0.126742705702782	-0.208552524447441
s7	r3	3	anaman	34	-1.27083333333333	0.116298168897629	-0.660128891468048	-0.170906260609627	-0.639775574207306	0.506712675094604	0.754075527191162	1.52098178863525	0.162165209650993	-0.316890627145767	-1.43236124515533	-2.04689788818359	1.24384212493896	-0.2156782746315	0.526495516300201	-0.29647570848465
s7	r3	6	appbos	25	1.72916666666667	-1.28709077835083	-0.192538678646088	0.894716799259186	0.548758149147034	-0.0798766538500786	-0.50773411989212	1.31154632568359	-0.725384652614594	0.206476122140884	0.17432689666748	0.50693666934967	-0.970451056957245	-0.0466827526688576	-0.661663234233856	0.113219127058983
s7	r3	6	appbos	30	1.72916666666667	-0.109735123813152	-0.554999113082886	1.29878008365631	-0.937318205833435	-0.176023319363594	1.55428087711334	-0.0836345031857491	0.362991034984589	0.953144431114197	0.318802088499069	0.813098847866058	0.203613519668579	1.5492650270462	0.0849050059914589	-1.45672655105591
s7	r3	6	appbos	35	1.72916666666667	-0.382568657398224	0.374897718429565	0.184302017092705	-0.465969830751419	-0.706819117069244	0.882506430149078	0.985243022441864	0.462524652481079	-1.36515951156616	-0.979771554470062	-0.596905708312988	-0.444041341543198	-0.996277689933777	-0.916144490242004	1.17552053928375
s7	r3	3	appper	28	-1.27083333333333	0.516410291194916	-0.779272079467773	-1.27360653877258	1.90309977531433	-0.431317538022995	-0.681562542915344	-1.13580358028412	-0.386506915092468	0.926882088184357	0.399260818958282	0.695666372776031	0.957896113395691	-0.527057588100433	0.726252317428589	0.603250563144684
s7	r3	3	appper	29	-1.27083333333333	0.151505440473557	0.194659262895584	-0.0628671944141388	-0.548307716846466	0.75138384103775	-0.181021898984909	-0.206777676939964	-0.874401390552521	0.0006422926671803	0.196343898773193	0.334647327661514	-1.18743419647217	0.253908693790436	-1.34913527965546	-0.190738901495934
s7	r3	5	appper	36	0.729166666666667	0.818465769290924	0.475304991006851	-0.969468474388123	-0.132946088910103	-1.63612031936646	0.941503822803497	0.281033366918564	-0.327228367328644	-0.664281249046326	0.625058948993683	0.460447609424591	0.19838048517704	-1.35422670841217	0.744719803333282	1.01632738113403
s7	r3	6	sinman	26	1.72916666666667	-1.67616450786591	1.66653656959534	0.320180237293243	-0.28375831246376	0.485933065414429	-0.604059636592865	0.0486422516405582	0.00989989843219519	-0.661340892314911	-1.11879098415375	-0.101299092173576	0.775712668895721	1.44223499298096	1.47841536998749	-0.353856563568115
s7	r3	5	sinman	32	0.729166666666667	0.478910356760025	-0.666238009929657	0.932465791702271	-0.73654693365097	-0.381205797195435	0.921007335186005	-0.591256082057953	1.70541405677795	-0.168106451630592	1.10654067993164	0.428383111953735	-0.143434748053551	0.316664814949036	-1.07265019416809	-0.0139764351770282
s7	r3	5	sinman	33	0.729166666666667	0.314243197441101	-0.749030649662018	-0.0498701520264149	1.35307395458221	1.2981584072113	-1.10478889942169	-1.28257703781128	-0.627955853939056	0.576947510242462	-0.639707446098328	-0.98513662815094	-0.633914470672607	0.0429736040532589	0.530622720718384	-1.51012074947357
s7	r4	3	anaman	40	-1.27083333333333	0.763484120368958	-0.397632122039795	0.054726280272007	2.2133162021637	-0.296382516622543	0.0794531852006912	1.06335270404816	-0.199262320995331	0.395950615406036	-1.28020131587982	-1.04534137248993	2.69306421279907	0.926307916641235	2.45580577850342	-1.67813658714294
s7	r4	3	anaman	43	-1.27083333333333	0.0952199250459671	1.34984409809113	-1.10239195823669	-0.338744550943375	0.543081283569336	-0.213374137878418	-0.486695379018784	1.10081470012665	0.525025844573975	1.31312036514282	1.39989030361176	-0.763747274875641	-0.784887373447418	-1.10867929458618	1.05408620834351
s7	r4	3	anaman	45	-1.27083333333333	-1.56590175628662	0.393574953079224	1.15232574939728	1.13626003265381	1.66625905036926	-2.94963479042053	1.01193690299988	-0.637625217437744	0.139392778277397	0.0109143238514662	-0.0126618454232812	-1.78932201862335	-0.614368677139282	0.774777591228485	0.703283786773682
s7	r4	6	appbos	37	1.72916666666667	-0.0347006879746914	-0.448109835386276	1.06165492534637	-0.334918797016144	-0.308507889509201	0.00154375180136412	0.479105770587921	-0.109569638967514	-0.356256723403931	-0.456686943769455	-0.587299704551697	-1.07061100006104	0.506387054920197	-0.487315624952316	-0.121286205947399
s7	r4	6	appbos	42	1.72916666666667	1.25599193572998	-0.08123679459095	-1.93872261047363	-2.04130911827087	-0.00524550164118409	0.406108766794205	0.189461052417755	-0.507418155670166	-0.378612190485001	2.19619512557983	-0.243776991963387	0.247623294591904	-0.629457175731659	-1.3841370344162	0.58333957195282
s7	r4	6	appbos	48	1.72916666666667	-0.491369038820267	-0.984353542327881	-2.10820150375366	-1.40213537216187	-0.130917400121689	1.96501278877258	-1.87705850601196	-1.8082754611969	-0.111927226185799	-0.11912690103054	1.4171576499939	0.0154972998425364	-1.67561674118042	-1.94022631645203	1.11188578605652
s7	r4	5	appper	38	0.729166666666667	-0.238937243819237	0.654384791851044	1.19904494285583	-2.26938366889954	0.279972434043884	1.07665824890137	0.0502057671546936	-0.771454095840454	-0.0135078122839332	-0.605049014091492	0.51674485206604	0.0426206476986408	0.125655740499496	0.65868204832077	0.570919513702393
s7	r4	5	appper	44	0.729166666666667	1.57375490665436	-1.24757623672485	0.247186854481697	0.54290634393692	-1.29861974716187	0.0375920943915844	0.11226661503315	3.31119728088379	-0.305717378854752	0.446379870176315	-2.64187169075012	1.04485809803009	0.903218269348145	-0.360041677951813	-1.06591355800629
s7	r4	5	appper	47	0.729166666666667	-2.03635907173157	-0.265337824821472	0.971883594989777	2.11281275749207	-0.933247268199921	-0.45782259106636	1.3739515542984	1.43272244930267	0.00586856715381145	-0.320661008358002	2.0045804977417	0.243707552552223	0.797477960586548	0.705696880817413	0.0697655901312828
s7	r4	5	sinman	39	0.729166666666667	0.551368117332458	0.276694864034653	0.223753944039345	0.929476976394653	-0.93671578168869	-0.286054134368896	0.230919912457466	-2.06049060821533	-0.119793742895126	-1.91354441642761	-0.184740513563156	1.2459671497345	-0.0905997008085251	1.85166370868683	-0.76986175775528
s7	r4	5	sinman	41	0.729166666666667	-0.236865863204002	0.0957720726728439	0.581459105014801	-0.476557284593582	-0.706578969955444	-0.171239569783211	0.141292124986649	0.588428676128387	-1.43988966941833	0.592143893241882	-0.615409135818481	-0.446641594171524	0.806070268154144	0.118518941104412	0.579999387264252
s7	r4	5	sinman	46	0.729166666666667	0.424377888441086	0.855807304382324	-0.79054594039917	0.11061118543148	2.36098122596741	-0.0265690255910158	-0.938618183135986	-0.524296164512634	1.95915746688843	0.3757404088974	0.0833509936928749	-1.06701564788818	-0.753627002239227	-1.14318585395813	-0.43783038854599
s8	r1	6	anaman	3	1.70833333333333	-0.313810020685196	0.631289720535278	-1.06189727783203	-0.444591969251633	0.0653510093688965	-0.314956665039062	-0.357499361038208	-0.321690112352371	-0.216666147112846	1.46682500839233	1.17497384548187	0.244032710790634	-1.30792474746704	-0.309991121292114	0.235399708151817
s8	r1	6	anaman	8	1.70833333333333	0.131609424948692	-1.0648148059845	-0.710176348686218	0.767626643180847	0.590023994445801	-0.211543262004852	-0.154087036848068	-0.207131505012512	0.330960303544998	-2.29624438285828	-1.31380867958069	1.50934624671936	1.42722547054291	-0.891235649585724	0.0332137905061245
s8	r1	5	anaman	11	0.708333333333333	0.972626686096191	-0.225812494754791	2.11661267280579	-1.47377038002014	-0.0349833182990551	0.257459074258804	-0.174405306577682	1.75112295150757	1.6105055809021	-0.172710612416267	-0.093316875398159	-0.398316860198975	-0.970727026462555	-0.362426161766052	-1.29611122608185
s8	r1	5	appbos	2	0.708333333333333	-0.571759402751923	0.748935043811798	-0.457106560468674	0.672722816467285	0.382257372140884	0.12842370569706	0.404562056064606	-0.243560642004013	-0.56450092792511	1.28903889656067	0.283217430114746	-0.868014514446259	-1.43199598789215	-0.0324091725051403	1.58445656299591
s8	r1	5	appbos	5	0.708333333333333	-0.293999850749969	-0.653976500034332	0.0725480616092682	0.488220036029816	0.181087076663971	-0.299543529748917	-0.992144584655762	-0.235760048031807	0.708413064479828	-0.70619136095047	0.0845592841506004	-0.0431560575962067	0.511405110359192	-0.560879111289978	-0.385701894760132
s8	r1	6	appbos	10	1.70833333333333	0.531879365444183	-0.0692004933953285	-0.214805290102959	-0.061935368925333	-0.8244948387146	1.19322955608368	1.68000280857086	0.185423776507378	-1.14447677135468	0.71809321641922	-1.05368614196777	-0.789768934249878	1.33256864547729	0.599699199199677	-0.139541313052177
s8	r1	5	appper	4	0.708333333333333	0.213195264339447	0.220916762948036	-0.392459034919739	0.545721113681793	-0.989270269870758	-1.03726708889008	0.053224578499794	-0.215005621314049	-0.00954259000718594	0.492422193288803	-0.136363700032234	0.137302711606026	0.0628885850310326	1.23173570632935	-0.622217416763306
s8	r1	5	appper	7	0.708333333333333	-0.240654587745667	0.122786924242973	1.8356124162674	-1.07433009147644	0.469487339258194	0.707365095615387	-0.422226190567017	0.136006414890289	-1.3429856300354	-0.633040070533752	0.373722016811371	0.266345292329788	0.121306382119656	0.504363298416138	0.707404613494873
s8	r1	5	appper	9	0.708333333333333	-0.739685893058777	0.074843093752861	-0.587472140789032	0.427046149969101	-0.304854393005371	-0.162236735224724	0.645245552062988	-0.412304878234863	-0.932856857776642	1.01245296001434	0.16855588555336	-0.846816599369049	0.344902187585831	0.799813985824585	0.547322154045105
s8	r1	5	sinman	1	0.708333333333333	0.303805500268936	-0.626197159290314	-0.107348389923573	0.293914407491684	0.216715767979622	-0.674415349960327	-0.198289960622787	-0.0601495243608952	-0.112516105175018	0.657233238220215	0.13181859254837	-0.0429856143891811	-0.356046706438065	0.171726852655411	0.143009677529335
s8	r1	5	sinman	6	0.708333333333333	-0.18127304315567	2.8784773349762	0.15626922249794	1.73591613769531	0.230852618813515	-0.547764837741852	-1.80852079391479	-1.66107225418091	0.150491639971733	-1.36855089664459	1.91875874996185	-0.113973125815392	0.860349893569946	1.39192748069763	0.33434396982193
s8	r1	5	sinman	12	0.708333333333333	-0.0895695984363556	0.521198034286499	0.0577754639089108	-0.0434315986931324	-1.76376259326935	-0.803302466869354	1.90805208683014	0.579200685024261	1.88662385940552	-0.819736182689667	-0.358823716640472	0.0615775808691978	0.732216536998749	-0.467853248119354	-2.02246499061584
s8	r2	1	anaman	14	-3.29166666666667	0.115723140537739	-2.03247618675232	-1.03838193416595	-1.15712511539459	0.784435272216797	1.96855437755585	-0.0473284050822258	-1.28332626819611	-0.983959376811981	-0.380797833204269	-1.18012678623199	0.241576835513115	0.56711733341217	-0.400691419839859	0.489023625850677
s8	r2	3	anaman	17	-1.29166666666667	-0.487552464008331	-0.130964338779449	-0.43245267868042	0.10234035551548	-0.174753472208977	0.0710208266973495	-0.157702133059502	-1.21730995178223	0.840570330619812	-0.718114793300629	0.211519196629524	-0.187563523650169	0.221784859895706	-1.86045551300049	0.0187847837805748
s8	r2	3	anaman	24	-1.29166666666667	-0.371321529150009	-0.282982110977173	-0.0129791563376784	-0.754443466663361	1.44555592536926	-1.20466268062592	-1.28782653808594	1.84926331043243	1.21639096736908	0.147196337580681	0.0986366793513298	2.04768085479736	-2.04901647567749	0.45417794585228	-0.592876732349396
s8	r2	3	appbos	15	-1.29166666666667	0.681103587150574	-1.25956726074219	0.682367622852325	-1.77100896835327	1.06573176383972	2.32851338386536	1.63589906692505	2.7063045501709	-1.15774595737457	0.788774728775024	0.0141225485131145	-0.302092850208282	-0.409736514091492	-1.36550796031952	0.870357692241669
s8	r2	3	appbos	20	-1.29166666666667	0.665510833263397	-0.676165163516998	-0.696673691272736	0.208650082349777	0.608687877655029	0.842882692813873	-0.067854717373848	0.574350833892822	0.353602886199951	0.317702174186707	-0.171113416552544	1.93907022476196	0.19627620279789	-0.446570217609406	-0.861444711685181
s8	r2	3	appbos	21	-1.29166666666667	0.439049184322357	1.69596135616302	0.0200620498508215	-0.136958360671997	-1.02788805961609	-1.45483756065369	-0.695639371871948	-1.05119168758392	-0.0824027359485626	0.459531277418137	0.356574833393097	-1.86490488052368	-0.974589407444	0.226603999733925	0.730586349964142
s8	r2	2	appper	16	-2.29166666666667	-0.343549013137817	-0.363713204860687	-0.0396464690566063	0.51290363073349	0.127735674381256	0.0229633245617151	0.236857652664185	0.824667513370514	-0.452937871217728	-0.467604905366898	-0.783300340175629	0.0561359748244286	0.26919624209404	1.1764577627182	-0.0958538055419922
s8	r2	3	appper	18	-1.29166666666667	0.502029299736023	-0.568816542625427	0.639100193977356	1.74518597126007	0.149865105748177	-0.724918782711029	-1.15381014347076	-0.723832905292511	-0.500351428985596	0.364519059658051	-1.02446854114532	-0.520041406154633	-0.050103385001421	-1.06333327293396	0.823425471782684
s8	r2	2	appper	22	-2.29166666666667	-0.905205726623535	1.50471925735474	1.0683012008667	-0.515575647354126	-3.02932357788086	-1.64658641815186	1.01378333568573	-0.604757606983185	0.620966255664825	0.08922228962183	0.322099328041077	-2.07782912254333	0.564425408840179	-0.0578548572957516	0.185452595353127
s8	r2	3	sinman	13	-1.29166666666667	0.710341691970825	-1.31528198719025	0.82590651512146	-0.806100428104401	0.986682772636414	1.14208781719208	-0.794743180274963	-1.17915344238281	-0.532978594303131	-0.868708908557892	-0.021685641258955	-0.462655395269394	1.1455329656601	0.661835372447968	-0.15042345225811
s8	r2	2	sinman	19	-2.29166666666667	0.502142369747162	0.270556926727295	-0.554353713989258	1.01297986507416	0.4813112616539	0.566786468029022	-0.20438078045845	0.636378586292267	-0.0657298415899277	1.74767220020294	-0.17951574921608	1.06038773059845	-1.00200152397156	-0.257207840681076	-0.189386948943138
s8	r2	2	sinman	23	-2.29166666666667	-1.57688069343567	2.11491346359253	-0.14261095225811	0.635858297348022	0.120086409151554	-1.64851713180542	-0.306280910968781	0.012104612775147	1.07799255847931	0.997063994407654	3.25452184677124	-0.692327976226807	-1.89569556713104	0.269180357456207	0.759280502796173
s8	r3	4	fra	27	-0.291666666666667	-1.52149486541748	-0.979769706726074	-1.46658527851105	-0.679311752319336	-0.411215573549271	1.2007417678833	0.630623340606689	0.599284648895264	-0.934553444385529	-1.74551939964294	-1.58440160751343	1.02817213535309	1.12392926216125	1.56832897663116	0.561363279819489
s8	r3	5	fra	32	0.708333333333333	0.18453548848629	1.08807826042175	0.66821813583374	0.726277232170105	-0.252852112054825	-0.267677813768387	2.52216958999634	-0.226899921894073	0.0388116016983986	-0.372266799211502	-0.0241339653730392	0.536155462265015	0.46757709980011	0.968218326568604	-1.56156742572784
s8	r3	4	fra	33	-0.291666666666667	0.554443538188934	-0.71695750951767	-0.474670827388763	0.462061852216721	0.549656093120575	0.647969961166382	-0.995712995529175	-0.391713231801987	-0.166901037096977	0.283959031105042	-0.814042389392853	0.177279874682426	1.20032906532288	0.5110924243927	-0.788643538951874
s8	r3	5	kok	28	0.708333333333333	2.09341502189636	-0.817213296890259	-1.65666830539703	0.0918267518281937	1.24763429164886	-0.37229260802269	-0.0758555829524994	-0.637943923473358	-0.6611248254776	0.699864327907562	0.498205423355103	1.90240502357483	-0.195387676358223	-0.0962885171175003	0.286198139190674
s8	r3	5	kok	30	0.708333333333333	-0.800703465938568	-0.312376707792282	1.429603099823	-0.144950211048126	0.182270169258118	0.0924427658319473	0.547909498214722	0.514783501625061	0.728771030902863	-1.80305969715118	0.818465113639832	-0.425130993127823	0.570540070533752	-1.08776879310608	-1.12497472763062
s8	r3	5	kok	34	0.708333333333333	-0.167694121599197	0.761353671550751	-0.627649962902069	-1.75824058055878	-1.28759050369263	0.723869025707245	-1.34201383590698	-1.98866295814514	0.368751645088196	-1.11727917194366	-1.16444170475006	-1.52606773376465	1.02858901023865	-1.69512617588043	0.974017560482025
s8	r3	5	lim	25	0.708333333333333	0.671875953674316	-1.24601316452026	0.750233829021454	-0.468617111444473	-0.0201183147728443	0.571706652641296	-0.0478241890668869	1.30520749092102	0.233406990766525	0.737649440765381	-0.523761034011841	0.168400034308434	0.658143043518066	0.39053076505661	-1.2149521112442
s8	r3	5	lim	31	0.708333333333333	1.17288041114807	-0.0430492721498013	-0.140498384833336	0.64564847946167	0.424702823162079	-0.610127031803131	-0.492633104324341	1.26029670238495	1.41702008247375	0.0113426689058542	1.42851006984711	0.522368431091309	-0.981364905834198	-2.34080195426941	-0.709621071815491
s8	r3	5	lim	35	0.708333333333333	-1.30060315132141	0.301633268594742	1.89325892925262	-1.34209799766541	-0.277925789356232	-0.107775069773197	-0.0203162729740143	-0.357190608978271	-1.81955945491791	0.533277630805969	0.00249315402470529	-2.18614602088928	-2.54577398300171	1.66018843650818	3.9235360622406
s8	r3	3	ska	26	-1.29166666666667	-0.029572632163763	-1.07903432846069	-0.171443477272987	-1.61691045761108	-0.12121344357729	0.871102929115295	-0.44230318069458	2.12730121612549	-0.526429891586304	1.89189875125885	-1.64032769203186	0.890163362026215	-0.739243984222412	-0.679510295391083	-0.153449490666389
s8	r3	4	ska	29	-0.291666666666667	-1.36346471309662	-0.201647356152534	0.076790027320385	0.999683797359467	0.47323614358902	-0.923748791217804	0.247776031494141	-1.04491364955902	0.364918351173401	-1.81963276863098	0.609250485897064	1.10489523410797	0.774120807647705	0.841027915477753	-0.525009870529175
s8	r3	4	ska	36	-0.291666666666667	-0.741566479206085	2.54115867614746	-1.469886302948	1.51974320411682	0.282178342342377	-0.45655620098114	0.133175641298294	-1.35593259334564	0.847686886787415	0.576788008213043	-0.385449886322021	-0.496109127998352	-0.586864769458771	-0.838536977767944	-0.062549851834774
s8	r4	5	fra	38	0.708333333333333	0.786880016326904	0.1777523458004	-0.306975245475769	1.26482892036438	-0.356879025697708	0.300166577100754	1.0892436504364	1.55938041210175	-0.98585969209671	1.04940295219421	0.319526344537735	-0.380102604627609	-0.506232857704163	1.35998797416687	0.61522901058197
s8	r4	5	fra	41	0.708333333333333	-1.14513492584229	-0.173477306962013	0.56614875793457	0.565832793712616	-0.534831166267395	-0.749917924404144	-0.0713016465306282	-0.551590859889984	-0.0906620547175407	0.357433348894119	1.14518857002258	-0.445239573717117	-0.00658704480156302	0.156581297516823	0.054302029311657
s8	r4	5	fra	46	0.708333333333333	3.47445893287659	-0.457224160432816	-0.800059914588928	1.24485516548157	2.4068398475647	-1.51919257640839	-1.70213830471039	-0.665779054164886	1.50060832500458	-0.525313019752502	-0.0953605100512505	1.57670819759369	0.0245636291801929	-1.3901299238205	-1.45793330669403
s8	r4	5	kok	40	0.708333333333333	-0.00871766172349453	-0.690274894237518	-0.515914261341095	-0.494608223438263	-2.7751567363739	1.56916999816895	1.89505255222321	0.490998804569244	-0.251937240362167	-0.658571004867554	-1.85168612003326	-0.657449424266815	1.09951865673065	1.22595703601837	0.204577788710594
s8	r4	5	kok	43	0.708333333333333	-1.12909197807312	1.31913280487061	2.25074672698975	-0.942255914211273	-0.313211023807526	-0.847066640853882	-0.830883324146271	-0.331760555505753	-1.69742822647095	0.973843216896057	1.6519547700882	-0.654170036315918	1.09431958198547	1.72714865207672	-0.808627605438232
s8	r4	4	kok	45	-0.291666666666667	-0.0510371588170528	-0.737175822257996	-1.35866153240204	0.333521991968155	-0.00746288802474737	0.595199167728424	0.859336137771606	-0.882849872112274	1.06353986263275	-1.68890535831451	-0.889703989028931	0.517667829990387	1.53541779518127	-0.0167093127965927	-0.629067122936249
s8	r4	5	lim	37	0.708333333333333	0.585109710693359	-0.443310350179672	-0.781483173370361	-1.12291920185089	0.238009482622147	1.62993204593658	0.4858658015728	0.0943787395954132	0.470909267663956	-0.211445346474648	-0.445603877305984	0.0861636847257614	-0.124003447592258	-0.25010558962822	0.463344722986221
s8	r4	5	lim	42	0.708333333333333	-1.20839726924896	-0.181658685207367	1.41514790058136	-2.39071393013	1.03164374828339	1.11890625953674	-0.142428457736969	-0.6318359375	0.092536062002182	0.035696517676115	1.18310546875	0.600137770175934	0.540447592735291	-1.40498125553131	-0.81812858581543
s8	r4	5	lim	48	0.708333333333333	-1.26211738586426	0.24594546854496	1.82216727733612	1.11088192462921	0.338385552167892	-1.92994177341461	-1.86170196533203	0.634567379951477	-2.36349248886108	0.30253854393959	1.20759415626526	-1.41646945476532	-1.69618260860443	0.448857426643372	1.84263646602631
s8	r4	5	ska	39	0.708333333333333	1.84812366962433	0.0158885307610035	-1.76730167865753	1.34102058410645	-0.287979513406754	0.728558421134949	0.467389076948166	-0.163482874631882	1.01195919513702	-1.12480854988098	-1.30949378013611	0.0697861686348915	0.275506556034088	0.356519848108292	0.267322480678558
s8	r4	5	ska	44	0.708333333333333	-1.32389104366302	0.614415884017944	0.150645241141319	-0.574310898780823	-1.8492294549942	0.328423202037811	1.56750428676605	0.619794368743896	-1.40906810760498	1.41028833389282	-0.625235140323639	-0.873382806777954	0.59690248966217	0.745724439620972	0.726027548313141
s8	r4	5	ska	47	0.708333333333333	1.02800953388214	-0.500806152820587	-0.511353135108948	0.318939864635468	1.56457245349884	-1.09262633323669	-1.17582082748413	0.18598572909832	2.07123064994812	0.0867709666490555	0.412477165460587	1.52695512771606	-1.5176215171814	-1.57131111621857	-1.17006945610046
s9	r1	6	anaman	3	0.8125	-1.10997140407562	-0.0835951790213585	-0.451594531536102	-0.611610293388367	0.0395690947771072	-1.00021350383759	-0.448262929916382	-1.25043177604675	1.76188826560974	0.950298964977264	1.46683537960052	0.0389555208384991	-0.923319697380066	0.446948558092117	0.714075922966003
s9	r1	6	anaman	8	0.8125	1.48477303981781	-0.252863198518753	0.476593762636185	0.163300260901451	-0.167347505688667	0.477772653102875	0.223377540707588	0.266716659069061	-0.986315667629242	-1.71201527118683	-1.78146910667419	-0.880470454692841	1.97011482715607	-0.510459125041962	0.0860791355371475
s9	r1	5	anaman	11	-0.1875	0.0152497850358486	0.419041484594345	0.810039103031158	-1.9931892156601	-0.826809644699097	1.07610285282135	-0.83031564950943	2.00306963920593	-1.94939208030701	-0.412442237138748	-0.589615881443024	1.15537345409393	-0.403016030788422	-0.0593066513538361	0.382749110460281
s9	r1	6	appbos	2	0.8125	-2.85728216171265	0.0751489028334618	0.567199766635895	-0.452172994613647	0.440908372402191	0.609178721904755	-0.0354471430182457	-1.09286427497864	0.139261424541473	1.33177208900452	1.03981840610504	-1.79552555084229	-0.271130561828613	1.04892838001251	-0.357418894767761
s9	r1	6	appbos	5	0.8125	0.644586980342865	0.892170488834381	-0.513425827026367	0.516168117523193	-0.206780642271042	-1.15599691867828	-1.22971189022064	0.0683412551879883	-0.0485823042690754	-0.140822023153305	0.267185777425766	0.157908216118813	-1.2420551776886	-1.34898483753204	0.598285257816315
s9	r1	6	appbos	10	0.8125	1.18318235874176	-0.308324217796326	0.697417855262756	1.80914127826691	0.388651162385941	-0.38103312253952	1.64693057537079	1.2987220287323	-0.582658350467682	-0.329504728317261	-0.658011436462402	1.09914183616638	0.344531685113907	-0.0271636508405209	-1.30454552173615
s9	r1	5	appper	4	-0.1875	0.939981400966644	-0.454390645027161	-1.77461278438568	0.209361687302589	-0.480121523141861	-0.285152822732925	0.679067254066467	-0.219453513622284	0.152491882443428	0.664869487285614	2.06643629074097	-0.387366205453873	1.163614153862	-0.0010678474791348	0.124606102705002
s9	r1	5	appper	7	-0.1875	0.523544430732727	-0.107688523828983	-0.808418750762939	1.6021443605423	1.50234401226044	0.0865448564291	0.576077461242676	-0.401681125164032	0.433128535747528	-0.503873407840729	-0.0740071088075638	1.81687366962433	-0.512155711650848	0.314668953418732	-0.0816310867667198
s9	r1	5	appper	9	-0.1875	-0.618093311786652	-0.299337714910507	0.153911426663399	0.655013918876648	-0.417568534612656	-0.621936321258545	0.0300668012350798	-0.863063216209412	0.596905410289764	-0.149486124515533	-0.676494061946869	-0.753666818141937	-0.359462052583694	0.199717074632645	-0.505116105079651
s9	r1	6	sinman	1	0.8125	-0.223160356283188	0.675689995288849	-0.493217706680298	0.187836855649948	-0.296449959278107	-0.649275839328766	-0.395473033189774	-0.844454348087311	0.4515620470047	0.250176638364792	-1.03875029087067	-0.878684341907501	0.0812675952911377	-0.0882434546947479	-0.172428786754608
s9	r1	7	sinman	6	1.8125	1.44357466697693	0.548157930374146	0.185036733746529	0.51207423210144	-0.504074454307556	1.15254497528076	0.524228870868683	0.653518199920654	1.14323723316193	0.014324770309031	-1.6908894777298	1.9835889339447	0.304267078638077	-0.404613435268402	0.142924278974533
s9	r1	7	sinman	12	1.8125	0.211774989962578	-0.569481790065765	0.369242966175079	-0.689672291278839	1.45639407634735	1.40535759925842	0.0153701417148113	0.952963411808014	0.349359661340714	0.712244153022766	0.542816400527954	-0.223266884684563	-1.03243732452393	0.275057584047318	0.0712845399975777
s9	r2	5	anaman	14	-0.1875	-1.82308948040009	-0.654343903064728	1.56651139259338	-0.596892416477203	-0.445975303649902	-0.0841201841831207	0.811475336551666	-0.704622507095337	-0.161701738834381	-0.0611349754035473	0.217903152108192	-0.258303105831146	0.69354635477066	0.399123787879944	-1.10465574264526
s9	r2	6	anaman	17	0.8125	0.667752623558044	-0.652207791805267	-0.0517952442169189	0.0702630579471588	0.83709579706192	0.456217378377914	-1.43295228481293	0.0977371484041214	-0.0414673164486885	0.0167814884334803	-1.09895408153534	-0.713289976119995	-0.245112240314484	0.40152782201767	0.591628015041351
s9	r2	5	anaman	24	-0.1875	-1.21754944324493	-0.731164276599884	-1.24810004234314	-1.79347383975983	-0.705156564712524	-0.419867038726807	-0.664709985256195	0.603744626045227	1.4949357509613	-0.461989909410477	2.95522379875183	-1.10940408706665	-0.706681847572327	-0.0355794429779053	1.52598822116852
s9	r2	6	appbos	15	0.8125	0.338462859392166	-0.100584104657173	1.74634981155396	-2.46478652954102	-1.32373368740082	1.12559413909912	0.977733194828033	-0.89569103717804	-2.08552765846252	0.0221203435212374	-0.142633810639381	-1.49912047386169	2.25872659683228	-1.0643562078476	-1.21887075901031
s9	r2	5	appbos	20	-0.1875	-0.164927273988724	1.14563298225403	-0.723681032657623	0.815444469451904	1.1604415178299	-1.55701661109924	-1.96660876274109	-0.539535880088806	-0.512895286083221	-0.147125855088234	-0.11520578712225	2.27936124801636	-1.07889938354492	0.345434635877609	0.45547080039978
s9	r2	6	appbos	21	0.8125	-0.312615424394608	0.077520489692688	0.223895654082298	-0.559820532798767	-1.29766011238098	0.104289010167122	1.36371743679047	1.31784319877625	-1.15013217926025	-0.258872389793396	-0.182179942727089	-0.358722239732742	0.399617910385132	0.139916032552719	1.21934962272644
s9	r2	4	appper	16	-1.1875	1.1126047372818	-0.647373616695404	-0.897122502326965	-0.297696262598038	-0.167611539363861	-0.366852194070816	0.796825170516968	-1.18649542331696	-0.156356826424599	-1.08847391605377	0.400249630212784	0.200484156608582	2.18549299240112	-0.435885041952133	-1.08394873142242
s9	r2	4	appper	18	-1.1875	0.263510793447495	0.900038540363312	-0.732373535633087	2.50344204902649	1.41694450378418	0.278547793626785	-0.949538350105286	-0.279698193073273	-0.55468475818634	1.64578676223755	-1.51857244968414	-0.588415384292603	-1.96760714054108	0.55143815279007	0.384105980396271
s9	r2	4	appper	22	-1.1875	-0.424280166625977	1.25357162952423	0.862544655799866	-0.553551495075226	-1.13602769374847	-0.500881195068359	-0.300521373748779	0.372085183858871	-0.302121698856354	-1.22497987747192	-0.149513259530067	0.314547449350357	-1.01598131656647	-0.259465277194977	-0.628017723560333
s9	r2	6	sinman	13	0.8125	0.107423961162567	0.110881723463535	0.14277583360672	1.16367483139038	0.229809254407883	-0.0209454074501991	0.400513917207718	0.849675357341766	0.167742744088173	-0.219338580965996	0.0221440494060516	0.461475074291229	0.447423458099365	0.0801068171858788	0.425806730985641
s9	r2	6	sinman	19	0.8125	-1.39460325241089	0.213848695158958	0.343695670366287	1.95994400978088	-0.163511767983437	-0.500835657119751	-0.278033971786499	-0.131194040179253	1.09328520298004	0.728329479694366	0.816949963569641	0.623755216598511	-1.2609931230545	0.998489439487457	0.661584973335266
s9	r2	2	sinman	23	-3.1875	0.953510761260986	-0.150606751441956	0.486020237207413	0.472356706857681	0.0527334734797478	-1.0174788236618	0.436914384365082	0.350275576114655	0.215553402900696	0.1930151283741	0.134185522794724	-1.08819270133972	0.112400263547897	-0.624559700489044	-1.36216425895691
s9	r3	6	fra	27	0.8125	-0.500910699367523	-0.401715934276581	-0.465368986129761	-1.2236225605011	0.954899311065674	1.03198945522308	-0.707761228084564	0.0162137523293495	0.486494541168213	0.561655163764954	0.19041782617569	0.468522727489471	-0.180614247918129	-0.16493359208107	0.761969089508057
s9	r3	6	fra	32	0.8125	1.1239048242569	-0.0527503192424774	-1.26985001564026	-0.0975628793239594	0.371668577194214	-1.65423309803009	0.494469523429871	2.34689950942993	1.21423041820526	0.710140943527222	0.167960092425346	0.795697033405304	0.471101671457291	-0.337852001190186	-0.0623436607420444
s9	r3	6	fra	33	0.8125	-0.321128785610199	-0.935232162475586	0.352468490600586	0.382019937038422	-0.541857540607452	1.30799806118011	0.802904367446899	-1.30137979984283	0.629672408103943	-0.019382419064641	0.328089356422424	-0.779865026473999	0.307867914438248	-0.240995034575462	-0.630906581878662
s9	r3	4	kok	28	-1.1875	0.24389836192131	-0.333741873502731	-1.61133575439453	-1.58826124668121	1.26738166809082	1.74986362457275	-0.911029517650604	-0.302048802375793	0.757331728935242	0.585085451602936	-0.379054546356201	1.73803424835205	0.910766661167145	-1.02428817749023	0.0723102986812592
s9	r3	4	kok	30	-1.1875	1.31282866001129	-0.950140357017517	0.562465608119965	-1.0729067325592	0.275944262742996	1.88984274864197	0.791739881038666	-1.80916881561279	-0.943880081176758	-1.4199001789093	-1.66062748432159	-0.325699716806412	0.206396371126175	-0.0910943746566772	0.451561540365219
s9	r3	5	kok	34	-0.1875	-0.754133880138397	0.0166519861668348	1.70680356025696	0.349840879440308	-1.42306613922119	0.187884628772736	0.730912148952484	-0.445067703723907	-1.4220358133316	-0.471041530370712	0.907279431819916	-1.94493782520294	-0.363798260688782	1.29200339317322	-0.0428484119474888
s9	r3	5	lim	25	-0.1875	0.660349011421204	-0.33275780081749	-0.0930804237723351	0.810450851917267	0.0616669096052647	-0.918753147125244	0.163067296147346	-0.538972318172455	0.332687377929688	0.730538487434387	0.365507274866104	-1.13848257064819	0.797917604446411	0.389215767383575	-0.90460342168808
s9	r3	4	lim	31	-1.1875	-2.17001008987427	0.510252833366394	0.671114802360535	-0.660590887069702	-0.738990962505341	-1.34353852272034	0.297336727380753	-1.53892147541046	-1.41062009334564	-1.01852941513062	-0.993330001831055	0.35995751619339	-0.191586583852768	1.30469965934753	-0.778183877468109
s9	r3	5	lim	35	-0.1875	0.0840006396174431	1.05769991874695	0.829371571540833	-0.715135455131531	-1.28781700134277	-0.159946799278259	0.517097949981689	1.7837678194046	-0.186621561646461	-0.289258033037186	-0.0684846565127373	1.19016432762146	-0.196965426206589	0.207061722874641	0.958175539970398
s9	r3	5	ska	26	-0.1875	-0.891701221466064	0.161067932844162	0.0873259454965591	-0.0639025941491127	-0.416172802448273	-1.61569046974182	-3.06418657302856	0.846312284469604	0.887370347976685	-1.594193816185	1.23981487751007	0.167011737823486	-0.810198545455933	-0.752420485019684	0.163922145962715
s9	r3	6	ska	29	0.8125	1.66595685482025	-0.82530403137207	-0.677159368991852	0.313462764024734	0.92036634683609	0.441001892089844	-0.963941872119904	0.102308437228203	0.556251704692841	0.665061831474304	0.187638625502586	-0.608472108840942	-0.699664711952209	-0.41558775305748	-0.378494083881378
s9	r3	5	ska	36	-0.1875	-1.01786196231842	0.77585780620575	-0.756169974803925	-0.0652444437146187	1.80849373340607	0.695689678192139	-0.118174344301224	1.05509674549103	-0.973517596721649	2.00899720191956	-0.486666440963745	0.111713647842407	0.134821102023125	-0.309557944536209	0.557087063789368
s9	r4	6	fra	38	0.8125	0.800324380397797	1.4907351732254	-0.727355301380157	-0.157803371548653	0.12839087843895	0.398465812206268	1.19347381591797	1.70162439346313	-0.492879718542099	0.295045375823975	-0.570647060871124	-0.559842765331268	0.805816352367401	-1.69102680683136	3.12124514579773
s9	r4	6	fra	41	0.8125	-0.0887284204363823	1.19039368629456	-1.21428978443146	0.470354318618774	-0.134197890758514	-0.881913006305695	-0.824746191501617	0.205019816756248	-2.05903697013855	1.04274594783783	0.0607585310935974	1.07520067691803	-0.00963018555194139	1.05143225193024	-0.784981548786163
s9	r4	6	fra	46	0.8125	-0.39142033457756	0.538127839565277	-0.401507347822189	1.63381993770599	0.766153156757355	-1.86385238170624	-0.286006242036819	-1.17241811752319	2.58064794540405	0.239546522498131	1.15462112426758	-0.0228842739015818	-0.171056017279625	0.0477190539240837	0.161675959825516
s9	r4	4	kok	40	-1.1875	-0.71328729391098	-2.71386480331421	0.985837757587433	0.560976922512054	-1.26904249191284	2.21095824241638	2.37031531333923	-0.847777903079987	1.62656331062317	-2.19588088989258	-0.149258837103844	1.25937020778656	-0.146191596984863	-0.241217359900475	-1.14514100551605
s9	r4	5	kok	43	-0.1875	1.3316605091095	-1.09942853450775	2.46003293991089	-0.299443989992142	-1.11697232723236	0.0572122782468796	0.434924691915512	-1.18935286998749	-1.0594083070755	0.039946261793375	0.233766794204712	-0.784437477588654	-0.67826896905899	-0.499886751174927	-2.0691614151001
s9	r4	4	kok	45	-1.1875	0.546799302101135	-0.732062220573425	-0.368544459342957	0.0015701683005318	0.569508790969849	0.511206090450287	0.500505983829498	0.156001567840576	0.556234300136566	-0.0222133379429579	0.803123831748962	-0.490928113460541	0.0149139566347003	0.545927107334137	0.109523043036461
s9	r4	5	lim	37	-0.1875	-0.0188924670219421	0.086672306060791	-0.83936220407486	-0.0519183576107025	-0.725339114665985	-0.280305057764053	-0.233690023422241	-0.253939658403397	0.499719470739365	0.470368593931198	-0.268313318490982	-0.269121259450912	0.314310878515244	1.06669235229492	-0.11289057135582
s9	r4	4	lim	42	-1.1875	0.0647941678762436	-1.05199480056763	1.12092006206512	-0.102866135537624	0.286186069250107	1.37516975402832	1.0053905248642	-0.579420208930969	-0.0598384886980057	-1.57694017887115	-1.85697519779205	0.86856746673584	2.87469863891602	2.62555456161499	-1.95847117900848
s9	r4	4	lim	48	-1.1875	0.777982950210571	3.71753716468811	-1.97697377204895	-0.641365647315979	3.18502759933472	-0.147820293903351	-2.04446768760681	1.79602158069611	0.2071603089571	3.13813185691833	-1.23288714885712	-1.30533635616302	-2.26400446891785	-4.45649003982544	1.72870194911957
s9	r4	5	ska	39	-0.1875	-0.104598619043827	-2.26564645767212	-1.33402132987976	0.494289726018906	-0.37251091003418	-0.921842634677887	0.393789410591125	-0.813453674316406	-0.469412267208099	-1.53699672222137	0.537151575088501	0.800370335578918	-0.487805068492889	1.14539909362793	1.38379919528961
s9	r4	5	ska	44	-0.1875	-1.50818288326263	-0.0996453985571861	1.88314056396484	-1.08439540863037	-2.20817160606384	0.891563534736633	0.407169729471207	0.255304276943207	-1.03209853172302	-0.543259501457214	-0.407271534204483	0.698890268802643	0.599734246730804	0.43922758102417	-1.45740687847137
s9	r4	5	ska	47	-0.1875	0.123995840549469	0.949546933174133	0.138644427061081	0.180934131145477	0.252388805150986	-1.17149460315704	-0.899816334247589	0.101844400167465	0.307469993829727	0.380672067403793	1.68393528461456	-0.900529146194458	-0.180713206529617	-0.231254979968071	1.29032039642334
