# Supplementary material for: Flavor pleasantness processing in the ventral emotion network
Source: PLoS One. 2017 Feb 16;12(2):e0170310. doi: 10.1371/journal.pone.0170310 (PMC5312947; doi:10.1371/journal.pone.0170310)
Supplement: S3 File — (ZIP) [file pone.0170310.s007.zip]

Archive with 3 entries (2 files):
- S3_File.nii
- __MACOSX/
- __MACOSX/._S3_File.nii
